# Supplementary material for: Measuring scientific coherence between global neglected tropical disease research and population health indicators: a 25-year meta-research study
Source: Front Res Metr Anal. 2026 Jun 18;11:1766718. doi: 10.3389/frma.2026.1766718 (PMC13323324; doi:10.3389/frma.2026.1766718)
Supplement: Supplementary file 2 [file Table_2.xlsx]

## Sheet: region_data
region	PY	publication_count	CURRENT.HEALTH.EXPENDITURE....OF.GDP.	PHYSICIANS..PER.1.000.PEOPLE.	NURSES.AND.MIDWIVES..PER.1.000.PEOPLE.	RESEARCH.AND.DEVELOPMENT.EXPENDITURE....OF.GDP.	CHARGES.FOR.THE.USE.OF.INTELLECTUAL.PROPERTY..PAYMENTS..BOP..CURRENT.US..	Antiretroviral.therapy.coverage....of.people.living.with.HIV.	Antiretroviral.therapy.coverage.for.PMTCT....of.pregnant.women.living.with.HIV.	Children..0.14..living.with.HIV	Children..ages.0.14..newly.infected.with.HIV	Children.with.fever.receiving.antimalarial.drugs....of.children.under.age.5.with.fever.	Incidence.of.HIV..all..per.1.000.uninfected.population.	Incidence.of.malaria..per.1.000.population.at.risk.	Incidence.of.tuberculosis..per.100.000.people.	International.migrant.stock..total	Prevalence.of.moderate.or.severe.food.insecurity.in.the.population....	Prevalence.of.severe.food.insecurity.in.the.population....	Prevalence.of.anemia.among.pregnant.women....	Tuberculosis.case.detection.rate.....all.forms.	Tuberculosis.treatment.success.rate....of.new.cases.	NUMBER.OF.DALYS	NUMBER.OF.DEATHS	DEATH.RATE	HEALTHCARE.ACCESS.AND.QUALITY	OUT.OF.POCKED.EXPENDITURE.ON.HEALTH	Population.in.year	Population.ages.65.	Child.mortality.rate	Life.expectancy.at.birth	Sex.ratio	Sex.gap.in.life.expectancy	Healthy.life.expectancy	Lifespan.Inequality.in.wome	Lifespan.Inequality.in.man	Gini.Coefficient	Multidimensional.Poverty.Index	Number.of.people.living.in.extreme.poverty	GDP.per.capita	Share.of.population.with.no.formal.education	Average.years.of.schooling	Elderly.Literacy.Rate	Youth.Literacy.Rate	Human.Development.Index	Income.inequality..Atkinson.index	Human.rights.index	Private.civil.liberties.index	LGBT..legal.equality.index	Percentage.of.territory.effectively.controlled.by.government
Africa	2000	46	0.038393	0.085	0.0763043	8.72348e-05	4.36733e+06	0	0.538913	63628.3	15295.7	0.147022	2.68196	321.357	331.609	497240	0.29463	0.0903261	0.500435	0.256717	0.682609	5.52374e+07	480273	90584.8	21.3913	0.443657	5.82336e+07	1.50952e+06	0.141528	52.0263	102.995	2.33043	46.9174	0.301522	0.165	0.599565	0.331317	3.17009e+07	124.091	0.263048	3.98095	0.230087	0.636022	0.421174		0.672391	0.750652	22.1957	0.890478
Africa	2001	61	0.0396862	0.00783607	0.0557377	0.000641151	2.2878e+06	0.000327869	0.589016	78134.4	17398.4	0.0362951	3.05344	329.401	355.525	491255	0.34323	0.11182	0.495639	0.328852	0.692131	4.83004e+07	397428	89300.1	22.3607	0.472438	5.23727e+07	1.32924e+06	0.136436	52.0497	102.73	2.12951	46.1	0.298361	0.15459	0.608033	0.314074	2.56662e+07	115.086	0.277265	5.19118	0.151721	0.645311	0.430557		0.644754	0.737213	21.9344	0.896689
Africa	2002	77	0.0381441	0.0190395	0.0528947	0.000603117	1.84596e+06	0.00131579	0.644868	69582.9	14165	0	2.30632	329.537	297.5	478442	0.310276	0.0929342	0.514908	0.384474	0.697237	3.82866e+07	277100	86632.5	21.4079	0.469532	4.23218e+07	1.01353e+06	0.132499	53.3221	102.889	2.40132	46.6276	0.285789	0.145921	0.592763	0.357757	1.91629e+07	102.729	0.384048	4.03095	0.175197	0.587737	0.415789		0.663421	0.750921	24.5526	0.887697
Africa	2003	53	0.0463034	0.0563846	0.450731	0.00141964	9.02025e+06	0.00365385	0.651346	101938	22782.7	0.138654	3.97135	298.286	433.058	526515	0.324904	0.119231	0.467231	0.330192	0.648077	4.45118e+07	326899	85835.7	24.5577	0.434527	5.01251e+07	1.39833e+06	0.120583	52.9171	102.573	2.32885	45.9635	0.286346	0.166731	0.593077	0.306372	2.12158e+07	81.0901	0.211676	5.33824	0.164673	0.705173	0.462404		0.654038	0.754615	28.2115	0.917038
Africa	2004	54	0.0431847	0.124926	0.527852	0.000761311	2.79583e+06	0.0109259	0.583704	66955.6	13390.7	0.122963	2.005	340.718	317.685	548689	0.352907	0.0993889	0.511148	0.354815	0.718519	4.9356e+07	409135	81545.1	21.8519	0.513219	5.66414e+07	1.4657e+06	0.122733	53.8907	103.042	2.03704	46.9907	0.280556	0.144815	0.59	0.300898	2.40827e+07	117.627	0.332344	5.05	0.253074	0.657759	0.453796		0.688704	0.775185	20.7778	0.901333
Africa	2005	58	0.045567	0.0951552	0.599914	0.0010336	9.08175e+06	0.0182759	0.546207	83655.2	16343.1	0.0492241	2.07	309.534	368.414	647511	0.322397	0.0940172	0.515741	0.371207	0.736724	5.40918e+07	518849	79250.8	27.2931	0.489357	6.28917e+07	1.72139e+06	0.115676	54.4966	102.904	2.09655	47.0328	0.276379	0.148276	0.606034	0.298385	2.66174e+07	70.4131	0.245559	4.72941	0.22269	0.723586	0.477741		0.67	0.745172	22.1034	0.886276
Africa	2006	58	0.0496248	0.132259	0.599069	0.00107259	7.30585e+06	0.0443103	0.55069	88282.8	15253.4	0.136845	2.12672	291.544	369.983	676236	0.324914	0.101914	0.4955	0.383276	0.763621	5.95848e+07	549675	79817	28.1379	0.4802	7.12864e+07	2.02907e+06	0.115655	54.5172	103.151	2.39828	46.8914	0.277241	0.161724	0.589138	0.33024	2.935e+07	4.85857	0.240138	5.28966	0.252345	0.696776	0.474121		0.688448	0.766552	23.1379	0.88281
Africa	2007	72	0.0458727	0.121747	0.525222	0.00193772	6.75352e+06	0.0683333	0.585694	85634.7	12193.1	0.0263333	1.67528	293.506	326.833	655621	0.382667	0.115736	0.482514	0.409583	0.797083	5.61329e+07	490567	74757.8	25.125	0.480267	7.14153e+07	1.88999e+06	0.10931	55.0625	103.028	2.46806	46.1083	0.267917	0.141528	0.588333	0.328706	2.63707e+07	3.85918	0.224206	4.93235	0.242278	0.675264	0.465583		0.638889	0.737639	18.7361	0.886722
Africa	2008	56	0.0418309	0.179259	0.830143	0.000985573	7.87601e+06	0.0889286	0.5	64152.9	8813.75	0.154179	1.45821	288.664	317.714	594238	0.352464	0.10225	0.499875	0.429107	0.789643	6.18082e+07	630184	72986.7	27.0179	0.526746	7.83756e+07	2.2513e+06	0.108171	55.8091	103.221	2.43036	47.4161	0.265536	0.145357	0.590714	0.31352	2.77247e+07	4.97746	0.289296	5.13704	0.226857	0.677089	0.490232		0.684821	0.772857	19.6429	0.877036
Africa	2009	77	0.0481167	0.140013	0.646494	0.00132453	1.35728e+07	0.143766	0.617403	107414	12922.1	0.0502727	2.57338	239.09	415.714	663053	0.350896	0.118558	0.448896	0.475584	0.789351	5.07548e+07	435765	68819.2	31.0779	0.463453	6.83752e+07	1.94343e+06	0.0949156	56.9174	102.952	2.9961	46.9766	0.249091	0.204805	0.606104	0.293619	2.22367e+07	5.98197	0.19998	5.96122	0.313338	0.757571	0.521104		0.678312	0.767662	24.8052	0.903935
Africa	2010	77	0.0448642	0.0344753	0.854883	0.00165356	1.34291e+07	0.133766	0.444156	71071.9	6877.14	0.253078	1.37909	270.958	334.286	847198	0.369545	0.112558	0.478325	0.406753	0.777922	7.53169e+07	800681	69255.5	36.5065	0.550926	1.01271e+08	2.98833e+06	0.103862	55.8294	103.33	2.5026	52.2299	0.262597	0.147532	0.570779	0.305985	3.36237e+07	5.27031	0.197414	6.32759	0.228883	0.694221	0.50074		0.659351	0.763896	17.8701	0.870234
Africa	2011	101	0.0431633	0.0282178	0.234792	0.000594829	1.48764e+07	0.180198	0.516535	68688.7	6604.36	0.248475	1.34406	274.158	314.396	783005	0.352267	0.103822	0.486752	0.419703	0.823069	6.09988e+07	626277	65705.9	36.1782	0.517097	8.55029e+07	2.40206e+06	0.096596	57.0275	103.193	2.68515	52.1822	0.251683	0.14495	0.592673	0.30087	2.78723e+07	5.26663	0.204265	6.02245	0.242436	0.749812	0.511228	0.359605	0.675248	0.763168	18.6436	0.882792
Africa	2012	82	0.0451947	0.0494024	0.335085	0.000462441	1.12951e+07	0.252927	0.576707	69098.8	6016.95	0.0362561	1.17622	247.635	294.524	671266	0.354195	0.117402	0.457561	0.469024	0.852683	4.77289e+07	428427	59791.8	37.1463	0.444807	7.3531e+07	1.99648e+06	0.0858207	59.1321	103.019	3.05366	52.9073	0.232317	0.129634	0.58561	0.309413	2.31156e+07	5.58011	0.183488	5.38837	0.216707	0.750207	0.520463	0.362205	0.652317	0.731098	21.0244	0.889744
Africa	2013	96	0.0487286	0.128435	0.409875	0.00207912	2.4089e+07	0.296354	0.640625	91685.4	6932.92	0.0780833	1.69573	218.726	365.01	832769	0.317844	0.0991771	0.443844	0.473646	0.840208	4.63156e+07	385186	58476.3	39.2604	0.423706	7.39195e+07	2.19868e+06	0.0813917	59.4345	103.205	3.4875	52.4406	0.229167	0.149896	0.606667	0.320362	2.24061e+07	6.29681	0.168981	6.50962	0.291875	0.762948	0.537708	0.391832	0.698542	0.764167	27.4583	0.906531
Africa	2014	119	0.0445686	0.0301765	0.215109	0.000851712	2.06517e+07	0.35563	0.666303	85315	6422.1	0.157983	1.33496	207.516	327.933	752960	0.371395	0.106555	0.424244	0.468992	0.847395	4.53472e+07	340714	54597.5	36.9076	0.420687	7.9363e+07	2.31676e+06	0.0784714	59.9694	103.332	3.79748	52.5832	0.220924	0.150924	0.592353	0.331471	2.34227e+07	5.64766	0.177066	6.29508	0.200286	0.755975	0.534286	0.396825	0.627143	0.71084	22.9328	0.915983
Africa	2015	119	0.0463147	0.0249008	0.33379	0.00122361	1.95496e+07	0.389832	0.68479	86572.7	5815.71	0.112277	1.34916	205.989	307.655	1.11017e+06	0.375773	0.108269	0.42321	0.488235	0.837647	4.55295e+07	338772	53235.5	43.3782	0.40731	8.18681e+07	2.38328e+06	0.0742866	60.6629	103.373	3.8521	55.3235	0.216723	0.141261	0.600168	0.34168	2.39487e+07	5.41148	0.165885	7.53934	0.253437	0.768504	0.538025	0.404034	0.638151	0.722857	22.0252	0.923361
Africa	2016	129	0.0449597	0.268442	0.899721	0.000927751	1.90481e+07	0.387054	0.611318	73050.2	4817.75	0.104326	1.09659	189.786	267.55	1.06397e+06	0.381977	0.118132	0.441667	0.463256	0.843256	4.91197e+07	431899	51793.4	44.1783	0.435583	8.61756e+07	2.49347e+06	0.0733899	60.8485	103.237	3.66124	55.3271	0.213953	0.138837	0.594419	0.30715	2.48108e+07	5.92931	0.185069	7.20972	0.151705	0.776667	0.551651	0.387404	0.661318	0.738527	21.6589	0.914907
Africa	2017	146	0.0451417	0.12737	0.590747	0.0019343	2.65733e+07	0.429041	0.615	79829.6	4715.68	0.0263151	1.09548	171.519	272.226	1.18476e+06	0.408514	0.123418	0.43324	0.463356	0.866507	5.40218e+07	481193	49845	45.7123	0.421179	9.92304e+07	3.11809e+06	0.0718897	61.0508	103.313	3.7637	55.4247	0.21637	0.153151	0.600205	0.311392	2.87121e+07	6.08249	0.148096	7.63973	0.168685	0.81289	0.557582	0.375391	0.653082	0.744658	21.5068	0.905274
Africa	2018	134	0.0444453	0.338097	1.22575	0.00107855	4.31279e+07	0.459925	0.614328	76553.5	4001.49	0.138478	1.0341	153.31	264.015	1.18774e+06	0.437642	0.131373	0.422537	0.49806	0.83694	4.97762e+07	430574	47646.4	45.9104	0.430882	9.61516e+07	3.04033e+06	0.0690813	61.6646	103.28	3.85448	55.3448	0.209552	0.146418	0.604552	0.311142	2.66447e+07	6.23863	0.153743	7.72286	0.17106	0.824119	0.566694	0.388392	0.661493	0.726493	21.8284	0.902597
Africa	2019	159	0.0440711	0.262094	0.876346	0.00161564	3.0851e+07	0.498491	0.629434	67531.9	3628.49	0.0485409	0.890881	160.547	240.667	1.13343e+06	0.469509	0.153937	0.430755	0.518365	0.864025	4.63689e+07	400842	46529	46.5849	0.40981	9.23529e+07	2.87924e+06	0.0684698	61.6491	103.039	3.94717	56.7717	0.21044	0.15761	0.608239	0.235241	2.55934e+07	6.02727	0.166153	7.44118	0.176484	0.808654	0.566937	0.393695	0.676038	0.720566	23.9057	0.882107
Africa	2020	210	0.0443608	0.0519952	0.658981	0.00081152	2.17384e+07	0.526429	0.609429	60218.1	2941.43	0.0101714	0.693667	150.108	222.7	1.16352e+06	0.509648	0.174552	0.420986	0.516333	0.86519	5.38586e+07	471497	47110.7	45.919	0.41829	1.08044e+08	3.42965e+06	0.0653648	61.8299	103.271	4.23667	57.181	0.201476	0.141143	0.595714	0.248648	2.74307e+07	5.55386	0.121559	8.05376	0.158671	0.795814	0.559095	0.371568	0.663048	0.703571	19.4048	0.823338
Africa	2021	228	0.0479676	0.309035	0.857601	9.20228e-05	3.09664e+07	0.597412	0.675	73605.6	3137.06	0.000907895	0.866711	131.581	229.509	1.35655e+06	0.498754	0.171254	0.400974	0.576711	0.86386	5.07753e+07	383682	49045.9	46.943	0.380996	1.03151e+08	3.4755e+06	0.0609447	61.5934	102.951	4.37982	57.2075	0.195439	0.170965	0.609254	0.257189	1.57557e+07	6.3655	0.0990741	8.63981	0.174697	0.803886	0.570851	0.3959	0.653509	0.694342	26.5746	0.824794
Africa	2022	242	0	0.174979	1.07271	0.00011865	2.1132e+07	0.626983	0.643843	45823.1	2543.68	0	0.496777	151.089	195.686	1.01295e+06	0.559405	0.191079	0.417868	0.667562	0.878884	5.03652e+07	406589	47967.7	43.1653	0.409607	1.05636e+08	3.28627e+06	0.0635496	62.8117	103.296	4.55165	57.1612	0.192893	0.149132	0.59719	0.25983	1.75462e+07	5.15702	0.126615	7.76827	0.100616	0.782727	0.548223	0.381241	0.628926	0.681612	18.5165	0.790624
Africa	2023	208	0	0	0	0	2.49217e+07	0	0.657019	0	0	0	0	0	204.553	1.12457e+06	0.534976	0	0.42051	0.714663	0.873413	4.95746e+07	402973	48243.5	45.4279	0.394782	1.04776e+08	3.44425e+06	0.0585524	63.6124	103.364	4.47308	57.1466	0.284375	0.134808	0.602115	0.242057	1.74307e+07	6.04985	0.123236	8.03585	0.116702	0.615774	0.563971	0.385749	0.643413	0.687163	21.6875	0.847913
Africa	2024	269																				5.62025e+07	528187	49098	43.0632	0.444588	1.15312e+08	3.64219e+06	0.0644892	62.602	103.383	4.02007	56.8606	0.291747	0.125725	0.590632	0.249313	1.89161e+06	5.44383	0.133398	7.79259	0.096026	0.600877	0.547052	0.360253	0.609926	0.665502	18.6431	0.834621
Americas	2000	463	0.100855	1.46288	6.91776	0.0178584	2.27476e+10	0.0945788	0.0318143	156.847	30	0.000116631	0.103952	7.78489	23.9287	1.86229e+07	0.117268	0.0128575	0.173868	0.864039	0.751102	6.6579e+07	1.24418e+06	31683.8	72.0605	0.238462	2.0787e+08	2.11293e+07	0.0186067	74.0947	104.439	5.8486	64.4862	0.111145	0.145572	0.594535	0.0255833	9.00701e+06	37.6251	0.0530909	10.4197	0.304752	0.421542	0.800097		0.887063	0.911922	89.2441	0.952065
Americas	2001	486	0.102587	0.481834	6.33885	0.0172162	1.98851e+10	0.107572	0.0470165	203.724	39.3416	0	0.10537	4.92382	23.4593	1.73217e+07	0.116395	0.0135658	0.176362	0.863189	0.685309	6.3596e+07	1.46654e+06	31463.9	71.3306	0.243633	1.9876e+08	2.00279e+07	0.0179372	74.2703	104.417	5.89053	64.5188	0.111481	0.142016	0.581099	0.0304483	8.89286e+06	36.7471	0.0541488	10.3041	0.330091	0.452988	0.797911		0.874463	0.900083	89.124	0.950097
Americas	2002	533	0.106193	0.239811	6.43868	0.01644	2.09741e+10	0.129587	0.0480675	210.244	36.2101	0	0.112758	5.14667	26.4503	1.671e+07	0.115285	0.0119118	0.178323	0.863096	0.793433	6.53952e+07	1.49705e+06	31513.5	71.2208	0.241949	2.04157e+08	2.00651e+07	0.0181122	74.1965	104.384	5.92214	64.3125	0.109006	0.13803	0.592205	0.0360938	9.32685e+06	35.7363	0.0594518	10.1057	0.343463	0.481366	0.793194		0.870396	0.903755	89.7321	0.946572
Americas	2003	571	0.109852	0.139103	6.62563	0.0171283	2.24084e+10	0.125464	0.0389842	209.79	30.648	0	0.105061	5.09536	24.9007	1.83041e+07	0.116573	0.0123012	0.170632	0.862242	0.794711	6.8488e+07	1.22655e+06	31510.4	71.7733	0.23166	2.14636e+08	2.17e+07	0.0164961	74.6325	104.453	5.86585	64.3794	0.108231	0.132067	0.588119	0.027	9.67171e+06	37.9656	0.0550494	10.3457	0.314285	0.443392	0.80422		0.862711	0.908151	89.0387	0.951842
Americas	2004	546	0.109787	1.79005	6.75748	0.0166879	2.90693e+10	0.126154	0.0441026	304.029	46.9231	0	0.0994322	4.61073	23.0996	1.82116e+07	0.118348	0.0140916	0.169009	0.86522	0.78033	6.6137e+07	1.21264e+06	30908.1	71.4945	0.226046	2.0976e+08	2.1573e+07	0.0151476	75.3088	104.527	5.71245	64.6559	0.107216	0.127546	0.589887	0.0298537	8.02927e+06	39.8682	0.05137	10.4335	0.317147	0.43454	0.814055		0.858553	0.900311	89.0165	0.948634
Americas	2005	683	0.110361	0.232346	5.59732	0.0166903	3.32212e+10	0.128712	0.0532357	272.167	43.0747	1.61054e-05	0.1006	5.60431	23.5609	2.06145e+07	0.118764	0.0140864	0.169332	0.864714	0.772635	6.74017e+07	1.55395e+06	30940.1	75.9076	0.232786	2.13844e+08	2.21028e+07	0.015175	75.3435	104.55	5.73543	64.5235	0.107745	0.128214	0.592399	0.0412653	7.57729e+06	40.3161	0.0365733	10.7626	0.339542	0.454507	0.815745		0.874883	0.898798	88.9692	0.952545
Americas	2006	722	0.11037	0.317894	5.47033	0.0166787	3.458e+10	0.147341	0.0507202	318.837	50.2078	0.000419668	0.110332	5.91188	22.228	1.9523e+07	0.118889	0.0126828	0.171003	0.865859	0.768352	6.7751e+07	1.53546e+06	30741.6	75.8724	0.23017	2.15682e+08	2.19234e+07	0.0147503	75.5388	104.531	5.7813	64.4062	0.107701	0.127313	0.609337	0.0273333	7.2192e+06	39.8366	0.0401193	10.5863	0.36987	0.473985	0.814325		0.869958	0.901345	90.0763	0.946537
Americas	2007	794	0.112225	0.218042	5.56739	0.0173532	4.11879e+10	0.147544	0.0447859	267.859	39.7607	0	0.110894	5.36217	22.587	1.95185e+07	0.120111	0.0131826	0.168816	0.8667	0.788023	6.85259e+07	1.55225e+06	30698.3	76.029	0.227263	2.18914e+08	2.25237e+07	0.0143127	75.7855	104.502	5.74874	64.3758	0.104345	0.12796	0.602305	0.0283333	7.09849e+06	40.3185	0.0404723	10.5689	0.380836	0.442778	0.819292		0.876738	0.908438	89.9584	0.949077
Americas	2008	963	0.110919	0.359748	5.26805	0.0175904	4.03811e+10	0.163832	0.044974	256.532	39.5119	0.00110903	0.117134	3.40445	22.7367	1.81064e+07	0.117591	0.0128235	0.16979	0.867435	0.768079	6.63883e+07	1.48953e+06	30567.3	75.8595	0.22034	2.12534e+08	2.19202e+07	0.0137447	75.9731	104.464	5.74444	64.3947	0.10433	0.125722	0.601816	0.0301311	6.34502e+06	39.4178	0.0415827	10.4846	0.399987	0.467295	0.819478		0.880937	0.908054	90.514	0.948642
Americas	2009	1071	0.116472	0.337569	5.04196	0.0173976	3.71057e+10	0.173473	0.061662	318.207	44.3511	0.00347152	0.119337	3.48426	22.8858	1.74099e+07	0.119859	0.0136218	0.170807	0.866592	0.672642	6.58347e+07	1.46766e+06	30571.9	75.4761	0.216129	2.1115e+08	2.19674e+07	0.0134425	76.1119	104.485	5.77087	64.2883	0.104893	0.126359	0.594571	0.0268	6.20481e+06	37.4364	0.0435276	10.3693	0.419653	0.485234	0.816618		0.875642	0.898266	90.0384	0.945411
Americas	2010	1016	0.116649	0.235812	5.5923	0.0179675	4.47027e+10	0.181645	0.0462167	277.143	28.5714	0.00654187	0.110059	3.96049	22.4554	2.12775e+07	0.11774	0.0131123	0.163626	0.867586	0.690916	6.91042e+07	1.57336e+06	30543.3	78.8363	0.201449	2.22305e+08	2.39167e+07	0.01265	76.4587	104.518	5.72333	65.7699	0.104459	0.124902	0.599615	0.037	5.56335e+06	39.8644	0.0306071	10.8637	0.392492	0.452175	0.826108		0.893248	0.910563	89.643	0.947035
Americas	2011	1134	0.118894	0.813317	5.95869	0.0185851	5.3586e+10	0.18634	0.0387037	245.238	36.3139	0.0037672	0.104594	2.60501	20.7791	2.2588e+07	0.118601	0.0128316	0.157237	0.867901	0.760247	7.16502e+07	1.65032e+06	30588.7	79.0751	0.200053	2.29935e+08	2.55851e+07	0.0119397	76.7894	104.535	5.57945	65.8627	0.10321	0.12269	0.608338	0.0295556	5.40314e+06	41.5586	0.0287906	11.0312	0.365058	0.424947	0.835639	0.313266	0.898665	0.912953	89.9691	0.94834
Americas	2012	1172	0.117936	0.318553	5.94961	0.0180948	5.26323e+10	0.207253	0.0357338	228.652	33.1911	0	0.109181	2.45713	20.4468	2.20282e+07	0.117985	0.0123114	0.156927	0.868498	0.778823	7.2258e+07	1.66079e+06	30634.4	79.0436	0.203671	2.31262e+08	2.61708e+07	0.0116308	76.9318	104.52	5.58097	65.82	0.103515	0.123396	0.609353	0.0240704	4.98159e+06	41.6199	0.0300111	10.9696	0.378631	0.439269	0.836718	0.317347	0.896521	0.912308	90.3342	0.947478
Americas	2013	1338	0.118528	1.05725	8.60454	0.018366	5.67713e+10	0.217571	0.0439462	303.625	42.8999	0	0.102653	1.92893	20.0114	2.24545e+07	0.121966	0.0141637	0.155495	0.866614	0.774671	7.26361e+07	1.67668e+06	30612.1	78.8772	0.195824	2.31973e+08	2.71989e+07	0.0113051	77.0623	104.531	5.48849	65.881	0.103468	0.114163	0.608848	0.0260179	4.32387e+06	42.4669	0.0288084	11.026	0.374311	0.433723	0.845515	0.314792	0.894686	0.907066	89.9693	0.946211
Americas	2014	1431	0.121979	0.311218	9.03885	0.0189747	5.97324e+10	0.230629	0.0437037	290.007	40.7198	0	0.100182	1.42304	19.6107	2.30746e+07	0.121814	0.0138889	0.153665	0.866415	0.787834	7.48665e+07	1.74214e+06	30782.1	78.9349	0.192642	2.38e+08	2.8724e+07	0.0110352	77.1866	104.555	5.53508	65.8561	0.103396	0.113585	0.606759	0.0284407	4.51746e+06	43.4869	0.0287104	11.0588	0.368294	0.427174	0.848528	0.313165	0.892474	0.908325	89.7801	0.947286
Americas	2015	1422	0.128147	0.454536	9.11034	0.0199934	6.04874e+10	0.23334	0.0479044	298.031	42.5457	2.81294e-06	0.0918143	1.6203	18.2004	2.58107e+07	0.121116	0.0148376	0.150473	0.866252	0.774662	7.65236e+07	1.80919e+06	30997	83.1918	0.172756	2.41091e+08	3.04354e+07	0.0105935	77.3661	104.58	5.46069	66.2825	0.102771	0.111674	0.606845	0.0273058	4.611e+06	45.438	0.020832	11.1898	0.347276	0.385805	0.855591	0.307518	0.897969	0.909661	89.3272	0.943397
Americas	2016	1505	0.129544	0.530357	9.39024	0.0196615	5.94658e+10	0.255113	0.0527128	280.007	49.1689	0	0.0964694	1.60708	18.9645	2.4974e+07	0.130295	0.0163943	0.15246	0.868703	0.754495	7.69167e+07	1.81631e+06	31324.8	83.1319	0.175071	2.38817e+08	3.07057e+07	0.010467	77.314	104.54	5.59674	66.3173	0.103023	0.112385	0.613456	0.0275586	4.70947e+06	44.6749	0.0211995	11.128	0.36966	0.398223	0.855053	0.310372	0.893253	0.905353	89.8101	0.946254
Americas	2017	1636	0.130053	1.16195	11.1579	0.0194763	6.18986e+10	0.277494	0.0490403	268.191	41.7726	0	0.0978117	2.16802	19.3506	2.48496e+07	0.126684	0.0156895	0.152202	0.869438	0.744407	7.89696e+07	1.86628e+06	31529.3	83.758	0.173132	2.44288e+08	3.19767e+07	0.0103193	77.3402	104.531	5.58655	66.2298	0.0999267	0.109762	0.6188	0.0269412	5.73771e+06	45.2977	0.022392	11.0668	0.364051	0.413263	0.855792	0.312479	0.875969	0.901791	89.7567	0.939474
Americas	2018	1699	0.129295	1.61206	11.8976	0.0202983	5.99893e+10	0.298105	0.033867	244.191	39.9294	0	0.0982637	2.22895	20.7858	2.47016e+07	0.122813	0.0154091	0.152453	0.873802	0.752396	8.11531e+07	1.91463e+06	31610.1	83.7106	0.179297	2.50876e+08	3.34201e+07	0.0102849	77.4517	104.436	5.60948	66.1152	0.100053	0.110612	0.623163	0.0303259	5.62387e+06	45.4853	0.0234879	10.9691	0.37184	0.427596	0.85632	0.318151	0.865924	0.895824	90.4229	0.937277
Americas	2019	1634	0.129798	3.00697	9.52093	0.0210006	6.29944e+10	0.316897	0.0510159	248.972	40.153	0	0.0963219	2.07093	21.092	2.43845e+07	0.130972	0.0237313	0.15515	0.87612	0.722889	7.97094e+07	1.8871e+06	31550.2	82.8794	0.176887	2.464e+08	3.38934e+07	0.010096	77.6489	104.44	5.49853	66.2416	0.0999939	0.110104	0.616343	0.0210889	5.53165e+06	46.3662	0.0227922	11.0059	0.371091	0.420266	0.859028	0.315059	0.825254	0.858148	90.079	0.946075
Americas	2020	1742	0.142533	2.17336	6.78147	0.0220967	5.80022e+10	0.336165	0.0429104	234.696	38.6108	0	0.100643	1.7944	21.3883	2.37122e+07	0.146645	0.0350178	0.15583	0.821866	0.688387	8.91219e+07	2.25037e+06	34718.9	82.7714	0.163656	2.49562e+08	3.48309e+07	0.00996303	75.8621	104.447	5.83077	66.1663	0.100413	0.11093	0.640173	0.0194184	1.73318e+06	43.5435	0.019523	11.022	0.399945	0.443918	0.846473	0.319999	0.814279	0.861103	90.367	0.955142
Americas	2021	1750	0.133657	2.84267	8.83803	0.0176049	6.37137e+10	0.319874	0.0478971	227.303	29.9943	0	0.10248	1.73936	23.2547	2.31284e+07	0.158443	0.0426154	0.156815	0.823263	0.682234	9.0714e+07	2.31363e+06	36149.6	83.0155	0.168015	2.44091e+08	3.49556e+07	0.00995657	74.9171	104.508	6.08954	66.2768	0.10916	0.11572	0.647333	0.0198954	4.46208e+06	45.8489	0.0193606	11.0348	0.406714	0.444949	0.845243	0.317947	0.8166	0.842896	90.5942	0.954096
Americas	2022	1540	0.0809946	0.250053	6.0439	0.00053081	6.48437e+10	0.314649	0.0476039	237.364	32.2727	0	0.10687	1.66277	25.4307	2.23659e+07	0.152511	0.0390636	0.157982	0.855481	0.692987	9.07476e+07	2.30782e+06	36136.7	82.7689	0.171993	2.44741e+08	3.56706e+07	0.00994942	76.6354	104.5	5.83623	66.2174	0.100065	0.111864	0.650607	0.0191736	4.86657e+06	45.6074	0.0201816	10.9127	0.430078	0.466947	0.847068	0.323486	0.818438	0.854238	90.7839	0.953158
Americas	2023	1537	0	0	0	0	6.59857e+10	0	0.0623813	0	0	0	0	0	26.7731	2.32823e+07	0.152206	0	0.157658	0.862687	0.697853	9.03981e+07	2.30908e+06	36220.4	82.7905	0.16994	2.45292e+08	3.73738e+07	0.00955003	77.9226	104.527	5.42973	66.2956	0.108959	0.107632	0.650052	0.0207866	4.67573e+06	47.9052	0.0190503	11.0703	0.401198	0.451757	0.850398	0.317041	0.875297	0.86968	89.9262	0.947955
Americas	2024	1588																				9.01583e+07	2.29707e+06	36153	82.7192	0.171106	2.44697e+08	3.70871e+07	0.00962198	77.8708	104.522	5.44465	66.2571	0.109282	0.10818	0.649911	0.0203373	4.7333e+06	47.168	0.0194276	10.9992	0.419195	0.454552	0.842956	0.319349	0.876553	0.871221	90.2663	0.948311
Eastern Mediterranean	2000	63	0.0454255	1.20797	0.28573	0.00112779	2.86288e+07	0.0319048	0.240952	157.937	76.5079	0.00812698	0.0161905	6.22531	62.2302	1.38005e+06	0.218635	0.0592381	0.338937	0.592508	0.798889	2.34889e+07	151452	35351.9	47.5556	0.528152	6.26187e+07	2.2793e+06	0.0494365	68.036	105.692	4.02222	60.5683	0.144921	0.268571	0.457778	0.075087	8.42533e+06	14.109	0.338333	5.50167	0.0790635	0.713254	0.623651		0.346032	0.435238	11.3651	0.876349
Eastern Mediterranean	2001	65	0.0402411	0.446738	0.496754	0.00123025	1.44681e+07	0.0761538	0.171692	333.231	102.308	0	0.0264615	10.8662	69.06	1.77544e+06	0.144262	0.0360308	0.3466	0.650246	0.752	2.03803e+07	147490	34818.5	48.0615	0.437106	5.22639e+07	1.77387e+06	0.0466292	68.8331	105.469	3.93385	60.1077	0.142462	0.229846	0.364615	0.117744	9.79766e+06	23.8833	0.325254	4.30169	0.1482	0.848354	0.629292		0.346308	0.377538	11	0.896354
Eastern Mediterranean	2002	57	0.0478556	0.145263	0.0998246	0.00201603	1.64751e+07	0.045614	0.243509	357.719	121.93	0	0.0336842	8.4656	55.9404	1.4328e+06	0.226298	0.0580526	0.325561	0.667018	0.847018	2.18486e+07	106137	33924.3	47.8947	0.521423	6.22559e+07	2.33991e+06	0.0440772	68.7619	105.189	4.32105	60.8281	0.136667	0.225614	0.525263	0.0801282	6.44443e+06	13.4621	0.326145	5.81091	0.163702	0.870088	0.634088		0.364561	0.433158	11.193	0.880596
Eastern Mediterranean	2003	54	0.0460102	0.347556	0.371889	0.00249338	2.183e+07	0.0331481	0.265185	272.593	89.8148	0	0.0298148	9.62317	68.1481	1.63451e+06	0.235981	0.0632778	0.337074	0.606259	0.830556	2.54657e+07	179964	35179.9	44.7963	0.538581	6.75167e+07	2.49e+06	0.045387	68.825	105.767	4.14815	60.3519	0.139259	0.226111	0.52463	0.077	6.72576e+06	12.5364	0.327113	5.50755	0.192741	0.847963	0.627241		0.357963	0.426852	12.037	0.884796
Eastern Mediterranean	2004	63	0.042782	0.555524	1.28633	0.00246183	2.80919e+07	0.0395238	0.260635	360.635	109.524	0	0.0360317	10.2123	74.6794	1.86964e+06	0.231444	0.0497619	0.347143	0.661429	0.79619	2.55461e+07	189225	35163.6	43.7143	0.536292	6.95074e+07	2.5551e+06	0.0460587	68.8856	105.556	4.24286	59.8381	0.140635	0.191111	0.554921	0.108143	7.08076e+06	15.2764	0.340127	5.08571	0.201381	0.843381	0.626873		0.375556	0.419365	10.9048	0.884635
Eastern Mediterranean	2005	61	0.0433835	0.574508	0.462689	0.00394327	3.48213e+07	0.0293443	0.246066	444.59	110.492	0	0.0327869	10.4011	93.2459	1.58327e+06	0.218705	0.054623	0.352295	0.63377	0.81918	3.07592e+07	304454	36625.9	46.0656	0.552744	7.6502e+07	2.78006e+06	0.0499213	68.4311	106.01	4.24754	59.3623	0.147377	0.209508	0.57082	0.11907	1.01287e+07	12.061	0.2913	5.97667	0.348164	0.823213	0.619262		0.357869	0.435902	14.6066	0.868984
Eastern Mediterranean	2006	105	0.0464669	0.312552	1.25107	0.00365797	3.34819e+07	0.0612381	0.290667	402.952	110.857	0.0102857	0.0422857	10.2312	59.7438	1.54279e+06	0.269924	0.0663048	0.319162	0.702571	0.853524	2.11858e+07	130964	31880.5	49.7524	0.514166	6.28669e+07	2.44998e+06	0.0366019	70.6845	106.205	4.32762	60.8381	0.127238	0.177143	0.582381	0.0795439	3.96775e+06	16.074	0.249578	6.51863	0.35701	0.867343	0.666029		0.341429	0.433429	10.8571	0.900352
Eastern Mediterranean	2007	115	0.0437813	0.381252	0.1038	0.00274403	3.11217e+07	0.060087	0.274435	463.739	92.9565	0.00631304	0.0308696	8.35404	73.3652	2.05154e+06	0.261443	0.0627304	0.324835	0.693652	0.848087	2.74029e+07	239461	32148.9	48.7826	0.528398	7.76356e+07	2.99113e+06	0.0381417	70.7977	106.235	4.25043	60.4391	0.128783	0.178522	0.545826	0.0991875	6.37408e+06	14.7451	0.241	6.36991	0.353391	0.872287	0.666765		0.322696	0.426783	12.687	0.903365
Eastern Mediterranean	2008	100	0.044157	0.5523	0.88331	0.0036247	1.13853e+07	0.0585	0.2704	533.4	110	0	0.0334	6.20037	76.209	1.98081e+06	0.26593	0.06023	0.32092	0.701	0.848	2.73166e+07	243317	31996.8	47.56	0.536819	7.69832e+07	3.05604e+06	0.037577	71.2645	105.85	4.159	60.254	0.1275	0.1632	0.5722	0.11402	6.44966e+06	16.4884	0.240143	6.4	0.37373	0.89064	0.66964		0.3417	0.4276	12.71	0.89824
Eastern Mediterranean	2009	126	0.0472577	0.343183	0.761421	0.00319784	4.56519e+06	0.0790476	0.270635	553.016	103.81	0.00568254	0.0272222	4.44312	71.6349	1.76782e+06	0.259349	0.0572063	0.325302	0.694921	0.849921	2.79443e+07	227434	32322	47.9762	0.531682	7.93955e+07	3.11775e+06	0.0362873	70.8886	105.863	4.32778	60.2508	0.128254	0.165317	0.560159	0.108014	4.12278e+06	13.8585	0.262211	6.55285	0.359897	0.882024	0.664325		0.339762	0.434524	11.8333	0.892373
Eastern Mediterranean	2010	134	0.0463144	0.514269	0.84844	0.00297898	3.54816e+06	0.095597	0.244403	768.284	126.866	0.038806	0.0253731	4.40517	83.3299	2.53129e+06	0.245813	0.0549403	0.322381	0.678507	0.839552	3.06144e+07	273003	32896	51.9701	0.548274	8.61076e+07	3.36568e+06	0.0384522	70.7958	105.942	4.2903	61.5993	0.130373	0.163433	0.484552	0.13532	4.75015e+06	15.3575	0.24003	6.61818	0.372299	0.879045	0.665149		0.324701	0.4	12.4478	0.886634
Eastern Mediterranean	2011	176	0.0469509	0.321182	1.07242	0.00254917	4.78876e+06	0.0922727	0.291193	777.386	127.273	0	0.0215341	3.78684	87.1511	2.37338e+06	0.257642	0.0552784	0.322364	0.686307	0.843523	3.2176e+07	296419	32281.3	51.9375	0.548949	9.21305e+07	3.81474e+06	0.0364915	71.2627	105.561	4.2108	61.721	0.124261	0.155739	0.55267	0.124604	4.80298e+06	13.7012	0.248378	6.925	0.39642	0.87425	0.670625	0.258004	0.409886	0.466307	13.0227	0.891455
Eastern Mediterranean	2012	185	0.047495	0.287364	0.328799	0.00245089	2.90334e+06	0.0994565	0.272337	959.891	149.022	0	0.0211957	4.07368	89.3549	2.40367e+06	0.270049	0.0559022	0.320967	0.661576	0.860326	3.39085e+07	307858	32589.7	50.7283	0.549947	9.76005e+07	4.10502e+06	0.0374395	71.0483	105.245	4.19459	61.4522	0.127568	0.151892	0.554108	0.140219	4.00807e+06	12.8054	0.25553	6.97377	0.408562	0.874832	0.672346	0.263809	0.383892	0.440486	12.6522	0.881228
Eastern Mediterranean	2013	205	0.0485812	0.348527	0.412649	0.00324271	2.2117e+06	0.122488	0.276927	1007.46	160.976	0.0060878	0.0233171	3.62191	72.8541	2.63864e+06	0.287741	0.059122	0.306805	0.682927	0.856976	3.06175e+07	238251	31201.7	51.9659	0.51754	9.1817e+07	3.99489e+06	0.03248	71.9367	105.486	4.20927	61.9566	0.122537	0.136976	0.528927	0.141577	3.25734e+06	14.5558	0.228971	6.91707	0.405005	0.897741	0.694385	0.266651	0.332293	0.384683	10.9756	0.87299
Eastern Mediterranean	2014	205	0.0517169	1.18253	1.54721	0.00131917	4.852e+06	0.140293	0.297073	1001.37	138.049	0	0.0196585	1.90083	78.8459	2.21197e+06	0.283176	0.0611951	0.30862	0.684634	0.863659	3.20357e+07	275702	31062.1	52.0488	0.478934	9.48313e+07	4.2696e+06	0.0319444	72.2074	105.492	4.17415	62.0049	0.118439	0.144927	0.559951	0.119794	2.3923e+06	13.266	0.24109	7.24229	0.428083	0.900937	0.693117	0.260058	0.371854	0.419024	12.4098	0.877566
Eastern Mediterranean	2015	188	0.0545378	0.932165	1.35986	0.00323774	5.045e+06	0.181064	0.288989	1141.97	142.128	0	0.0204255	2.69086	81.0372	2.20342e+06	0.249649	0.0519628	0.314585	0.694149	0.872128	3.18547e+07	281879	30836.2	60.1223	0.503118	9.38868e+07	4.23721e+06	0.0317314	72.235	105.451	4.21596	62.4777	0.119734	0.143085	0.558298	0.129121	2.5971e+06	13.1424	0.226038	7.68846	0.41167	0.888862	0.688426	0.261065	0.384096	0.431436	12.4734	0.872787
Eastern Mediterranean	2016	221	0.05638	0.571268	0.930673	0.00106626	4.27464e+06	0.214682	0.2585	1328.86	132.773	0	0.0203182	3.35444	88.5864	2.67595e+06	0.247768	0.0523409	0.316027	0.705227	0.871864	3.57578e+07	351916	31018.4	58.9682	0.472252	1.03926e+08	4.68764e+06	0.033138	72.16	105.407	4.3	62.0282	0.122353	0.142941	0.527421	0.146805	3.5009e+06	13.9922	0.221736	7.73519	0.409525	0.885113	0.689484	0.265782	0.363665	0.410181	12.9318	0.8718
Eastern Mediterranean	2017	230	0.0550281	1.03126	1.78616	0.00459084	5.15923e+06	0.218772	0.266535	1575.7	114.123	0	0.0176316	2.26486	103.239	2.63977e+06	0.247088	0.0515	0.324982	0.702939	0.885219	4.08214e+07	448672	31302.8	60.8728	0.473825	1.17025e+08	5.35912e+06	0.0347283	72.138	105.184	4.27696	61.7842	0.117652	0.148739	0.573	0.149311	3.98079e+06	12.5215	0.227621	7.70661	0.42577	0.88613	0.682735	0.266056	0.39187	0.440522	14.6842	0.876066
Eastern Mediterranean	2018	217	0.0575199	1.10414	1.67293	0.00095784	2.71661e+06	0.289306	0.257778	1447.36	140.37	0.0200185	0.0218981	2.66611	79.1435	2.48758e+06	0.245773	0.05075	0.305644	0.709907	0.868565	3.3571e+07	305014	29332.9	62.8565	0.459878	1.04817e+08	5.10595e+06	0.0298147	72.7853	105.16	4.18894	62.1611	0.114516	0.134194	0.582627	0.133162	2.86855e+06	13.3434	0.216599	7.84057	0.358618	0.896903	0.698544	0.264464	0.356037	0.419493	11.9306	0.874731
Eastern Mediterranean	2019	272	0.0504582	0.64745	0.758483	0.00453344	1.88223e+06	0.315129	0.241033	1767.16	117.712	0	0.019631	2.25711	80.8465	2.71243e+06	0.265472	0.0577897	0.30797	0.699114	0.877269	3.43085e+07	338074	28827.5	64.0959	0.445937	1.06514e+08	5.23285e+06	0.0290026	73.23	105.134	4.13272	63.0624	0.113382	0.135588	0.5825	0.117525	3.11395e+06	15.1769	0.207401	7.92135	0.332868	0.903526	0.704136	0.26664	0.362206	0.438971	12.5793	0.876074
Eastern Mediterranean	2020	311	0.0507647	0.439357	0.764877	0.00140164	4.02309e+06	0.364058	0.252208	1739.48	114.351	0	0.0209416	1.96736	72.3841	2.59693e+06	0.256519	0.0586234	0.305036	0.590357	0.881396	3.29994e+07	328638	30280.6	64.7825	0.42753	9.80507e+07	4.89412e+06	0.0262415	71.7217	104.984	4.55723	63.2101	0.110386	0.130193	0.592476	0.0965029	2.56943e+06	15.2128	0.175056	8.34719	0.288833	0.910801	0.70435	0.262844	0.363151	0.416945	11.8896	0.883682
Eastern Mediterranean	2021	320	0.0512901	0.31985	0.643872	0.00160661	1.2838e+07	0.331781	0.239469	2163.53	138.438	0	0.0229375	4.54918	83.0426	2.73381e+06	0.307737	0.0768438	0.312441	0.613031	0.873594	3.82141e+07	403030	32937.6	63.375	0.421517	1.0735e+08	5.4168e+06	0.0282653	70.9152	104.924	4.27469	62.9106	0.118813	0.138219	0.58675	0.129775	2.94557e+06	15.4465	0.184621	8.26959	0.324144	0.886366	0.692834	0.268461	0.358031	0.404719	12.7562	0.862938
Eastern Mediterranean	2022	274	0	0.352458	0.683897	0.00145294	2.08658e+07	0.371026	0.235531	2466.7	110.916	0	0.0226007	6.36933	97.4601	2.85718e+06	0.307051	0.082696	0.323648	0.720256	0.886227	4.17202e+07	483153	33765.1	62.1319	0.429146	1.15967e+08	5.65944e+06	0.0291259	72.6614	104.918	4.41168	62.3084	0.113832	0.144051	0.585839	0.12325	3.63573e+06	15.4174	0.196452	8.09037	0.166449	0.879934	0.685945	0.265387	0.343504	0.382482	13.5495	0.864927
Eastern Mediterranean	2023	266	0	0	0	0	4.03153e+06	0	0.226113	0	0	0	0	0	87.9675	3.01221e+06	0.29923	0	0.315147	0.761925	0.88	4.1679e+07	464174	32883.6	63.1774	0.417414	1.18397e+08	6.11305e+06	0.0269286	73.5485	104.943	4.32481	62.6581	0.153609	0.134173	0.589549	0.127493	3.45584e+06	16.1143	0.184314	8.26326	0.154887	0.839049	0.695613	0.267692	0.326992	0.378947	13.1623	0.874626
Eastern Mediterranean	2024	318																				3.99502e+07	446172	32932.7	63.5377	0.413998	1.13597e+08	5.80953e+06	0.0260648	73.7504	104.957	4.28396	62.7453	0.151384	0.137767	0.58827	0.113602	204466	16.5376	0.181226	8.30409	0.156151	0.838676	0.696035	0.262924	0.348994	0.397264	13.2925	0.882708
Europe	2000	414	0.079966	2.84931	7.2231	0.0168213	3.35338e+09	0.251353	0	101.449	20.2899	0	0.0368116	0.0728872	14.8014	4.07074e+06	0.058029	0.0136981	0.162203	0.868986	0.318261	1.5381e+07	21954.1	32005.5	73.4662	0.173183	4.7183e+07	7.32539e+06	0.00710749	77.854	105.286	6.11498	68.0773	0.0862802	0.175314	0.461256	0.001	79139	45.9497	0.0358816	10.0145	0.118002	0.191147	0.850874		0.934879	0.922101	83.6039	0.965995
Europe	2001	404	0.0815598	2.90147	7.38488	0.0166472	3.6599e+09	0.24703	0	106.436	21.2871	0	0.0337376	0.0822546	14.0498	4.33562e+06	0.0585347	0.0136436	0.157399	0.865297	0.412129	1.64283e+07	28458.6	31567.4	73.1757	0.168325	5.05745e+07	7.90812e+06	0.00710668	78.14	105.16	6.11881	68.0757	0.0860891	0.170322	0.468861	0.001	76553.8	45.5585	0.0369703	9.70916	0.129973	0.208171	0.85272		0.929827	0.91797	82.745	0.962748
Europe	2002	380	0.0825757	2.93191	7.47652	0.0162171	3.66435e+09	0.250553	0.00163158	95	19.2105	0	0.0347895	0.0947194	15.0303	4.11401e+06	0.0589263	0.0135	0.157279	0.870184	0.483368	1.63146e+07	43204.7	31613.9	72.7289	0.166755	4.97089e+07	7.74317e+06	0.00711711	78.127	105.18	5.97184	67.9426	0.0870526	0.168342	0.471158	0.001	82469.6	45.4515	0.037219	9.63298	0.144716	0.22645	0.855363		0.928737	0.913474	81.7079	0.968053
Europe	2003	447	0.0852984	2.9317	7.83406	0.0158803	3.55642e+09	0.242864	0	98.434	19.6868	0	0.0342282	0.118667	15.326	4.02957e+06	0.0593803	0.0139597	0.149767	0.865794	0.50868	1.55663e+07	10415.8	31374.3	72.6264	0.169311	4.92263e+07	7.66086e+06	0.00729351	78.1681	105.347	5.80872	67.9192	0.0862416	0.166756	0.477718	0.00333333	154882	45.1981	0.0386756	9.66868	0.127779	0.202499	0.856698		0.932013	0.91472	81.0895	0.967978
Europe	2004	428	0.0857316	2.95853	7.97109	0.0166493	6.26833e+09	0.253598	0	94.6262	18.9252	0	0.0333411	0.0871586	14.2582	4.02103e+06	0.0556472	0.0133248	0.148166	0.868621	0.448505	1.60332e+07	26464.3	30556.9	72.4369	0.164104	5.11837e+07	7.91053e+06	0.0071493	78.8256	105.329	5.7965	67.9694	0.0861449	0.165374	0.483411	0.008	119499	46.7663	0.0429789	9.66042	0.148257	0.239107	0.862759		0.927103	0.911776	80.7523	0.967603
Europe	2005	428	0.0864243	3.00001	7.82302	0.0156218	7.64195e+09	0.283271	0	112.15	22.4299	0	0.036729	0.0348902	14.8801	4.79069e+06	0.0564112	0.0134486	0.142084	0.867477	0.441612	1.53761e+07	446.32	30141.9	77.4626	0.161789	5.09818e+07	7.94741e+06	0.00680514	79.0517	105.221	5.76565	68.0561	0.0857243	0.161519	0.480467		127629	46.9424	0.0242804	10.5942	0.153248	0.232201	0.867037		0.930981	0.913995	81.6425	0.969939
Europe	2006	529	0.0869045	3.06507	7.95918	0.0159317	7.65164e+09	0.279527	0	95.4631	19.0926	0	0.0337996	0.0146345	14.2941	4.64787e+06	0.055518	0.0130794	0.144049	0.869319	0.41051	1.49698e+07	4589.45	29837.5	77.2344	0.165727	4.9852e+07	7.78074e+06	0.0066724	79.3298	105.214	5.68771	68.0331	0.0850095	0.156106	0.477561	0.015	105520	48.3727	0.0255549	10.4614	0.156991	0.24769	0.870875		0.929036	0.913006	81.5142	0.969955
Europe	2007	505	0.0879115	3.08583	7.9578	0.0158921	1.02252e+10	0.317941	0	43.1683	21.5842	0	0.0375248	0.00419473	13.6198	4.95511e+06	0.0547386	0.0132277	0.146176	0.87101	0.452475	1.57926e+07	4631.74	29884.1	77.7267	0.159581	5.25256e+07	8.48771e+06	0.00603525	79.6628	105.244	5.62772	68.1137	0.083802	0.158515	0.476277	0.001	4554.13	50.0479	0.0240356	10.7261	0.144533	0.238774	0.877		0.934059	0.917802	82.5248	0.967293
Europe	2008	555	0.0906877	3.15435	8.08998	0.0173697	1.04113e+10	0.331838	0	106.306	21.2613	0	0.038036	0.00167749	13.3566	4.90077e+06	0.0556973	0.0132559	0.148977	0.865261	0.43573	1.56158e+07	4273.44	29910.4	77.6505	0.160322	5.19979e+07	8.5576e+06	0.00559604	79.9032	105.243	5.50847	68.1523	0.0826126	0.15627	0.467766	0.006	123.026	50.1443	0.0227957	10.677	0.150231	0.255955	0.880701		0.935405	0.920414	82.818	0.966789
Europe	2009	609	0.0973681	3.12746	8.06687	0.017211	9.79228e+09	0.32289	0	108.374	21.6749	0	0.0351396	0.0005981	13.9878	4.79207e+06	0.0572266	0.0134943	0.145258	0.869737	0.479491	1.54203e+07	3783.93	29687.5	77.2857	0.157882	5.18782e+07	8.31123e+06	0.00589442	79.9593	105.233	5.50246	68.0296	0.0831691	0.154023	0.473908	0.0045	155.074	46.7668	0.024551	10.5336	0.180141	0.250456	0.87786		0.92803	0.913465	81.5813	0.970432
Europe	2010	608	0.0971056	3.22249	8.13237	0.0171915	1.00982e+10	0.379441	0.00101974	96.5461	19.4079	0	0.0358882	0.000387079	14.2646	5.88979e+06	0.0603947	0.0142352	0.150972	0.871316	0.566628	1.54935e+07	10568.5	29735.7	80.347	0.165323	5.18122e+07	8.51487e+06	0.00541941	80.2659	105.199	5.35345	69.8388	0.0804605	0.151447	0.472056	0.004	165.462	47.943	0.012665	11.2616	0.192544	0.258049	0.887164		0.930066	0.915789	82.5493	0.971712
Europe	2011	598	0.0966788	3.18619	8.27644	0.0174202	1.13796e+10	0.40714	0	107.023	21.4047	0	0.0389632	0	13.2346	5.85537e+06	0.0595535	0.0141639	0.15012	0.869716	0.541221	1.53572e+07	3675.21	29394.3	80.5301	0.157767	5.22593e+07	8.66698e+06	0.00510067	80.6393	105.1	5.30368	69.9254	0.0797993	0.152191	0.467826		9206.24	48.7736	0.0128779	11.1182	0.178997	0.244433	0.889983	0.176186	0.932057	0.917793	83.01	0.971485
Europe	2012	691	0.0968176	3.23978	8.14677	0.0187465	9.86751e+09	0.441245	0	121.563	24.3126	0	0.0406512	0	12.6593	6.04714e+06	0.0577482	0.0135572	0.148151	0.869175	0.508133	1.62879e+07	14169.2	29357.7	80.3415	0.161086	5.48838e+07	9.24841e+06	0.00512446	80.681	105.247	5.26179	69.9562	0.0792475	0.146975	0.4733	0.001	10976.3	48.4483	0.0138046	11.1744	0.193117	0.26641	0.889524	0.18016	0.923705	0.911664	82.4935	0.967101
Europe	2013	653	0.0960935	3.2797	8.49455	0.0173325	1.11515e+10	0.402925	0.000949464	86.2175	17.4579	0	0.0345023	0	12.9582	5.82465e+06	0.0599403	0.0142266	0.154551	0.874625	0.567213	1.58282e+07	28975.8	29740.1	80.291	0.170741	5.25069e+07	9.01653e+06	0.00493002	80.695	105.443	5.09694	69.6821	0.079709	0.14634	0.477473	0.0018	8257.26	48.7959	0.0125346	11.3249	0.197136	0.257556	0.898747	0.175142	0.908913	0.893002	81.6141	0.969081
Europe	2014	705	0.0968501	3.25471	8.37932	0.0193788	1.26453e+10	0.430979	0	103.546	20.7092	0	0.0341418	0	11.8596	6.13131e+06	0.0580043	0.0139277	0.152638	0.829915	0.523149	1.68287e+07	32657.5	29443.5	80.4219	0.16877	5.60685e+07	9.78387e+06	0.00479943	81.1184	105.26	5.11234	69.7888	0.0795035	0.146809	0.473887	0.0028	4108.16	49.1614	0.0125633	11.2896	0.198794	0.268546	0.900693	0.177814	0.908667	0.890326	81.7202	0.96662
Europe	2015	778	0.0953587	3.29734	8.44363	0.0204528	1.34075e+10	0.424685	0	93.9511	18.7902	0	0.0302317	0	11.1764	6.5083e+06	0.0571403	0.0134981	0.15152	0.872111	0.458391	1.69311e+07	34055.6	29628.3	83.527	0.168643	5.62132e+07	9.73797e+06	0.0049608	80.8048	105.275	5.04062	70.2193	0.0794987	0.140835	0.475913	0.01725	54359.5	50.0273	0.0127156	11.7331	0.200746	0.271455	0.901238	0.180594	0.895514	0.881838	80.6337	0.965748
Europe	2016	771	0.0965135	3.38798	8.64877	0.0195102	1.34542e+10	0.479066	0	107.004	21.4008	0	0.0338911	0	11.8166	6.70283e+06	0.0560739	0.0131349	0.159647	0.87275	0.657834	1.7531e+07	48458.9	29895.5	83.7134	0.168367	5.72909e+07	1.03456e+07	0.00458067	81.1591	105.368	5.09831	70.2834	0.0794553	0.141414	0.472088	0.0042	184.559	50.9239	0.0111953	11.8201	0.186368	0.288415	0.904572	0.178124	0.895888	0.885318	81.3372	0.963241
Europe	2017	795	0.0949161	3.39333	8.65479	0.0209377	1.52871e+10	0.419233	0.00203774	70.1887	14.0881	0	0.0233585	0	11.1391	6.79295e+06	0.0531987	0.0117774	0.162498	0.876642	0.624767	1.74235e+07	40727	29803	84.8489	0.176988	5.7373e+07	1.0449e+07	0.00457119	81.1986	105.302	4.81824	70.159	0.078956	0.133887	0.472264	0.0066	183.006	52.0831	0.0105853	11.918	0.178443	0.287313	0.909981	0.17797	0.897157	0.882302	80.9937	0.966667
Europe	2018	832	0.0960342	3.4292	8.81705	0.0218486	1.73406e+10	0.434014	0	82.9327	16.5865	0	0.0258053	0	10.4	6.96842e+06	0.0495541	0.00970072	0.163841	0.875637	0.5647	1.81657e+07	49909.1	30026.9	84.8942	0.174612	5.93665e+07	1.1004e+07	0.00445433	81.2421	105.316	4.83642	70.1445	0.0793269	0.136755	0.475313	0.0032	230.159	52.6912	0.010538	11.92	0.155091	0.262668	0.911939	0.175885	0.898498	0.890889	81.018	0.968087
Europe	2019	897	0.096734	3.48996	9.35974	0.0232633	1.78907e+10	0.399933	0	71.9064	14.3813	0	0.0227202	0	10.4468	6.95345e+06	0.0464916	0.00795987	0.164086	0.877068	0.588907	1.83509e+07	59607.4	30000.9	85.1204	0.175569	5.9918e+07	1.11135e+07	0.0044699	81.367	105.339	4.81159	70.5381	0.0794983	0.135719	0.477246	0.00271429	229.944	53.4758	0.0108803	11.9252	0.158084	0.255795	0.916144	0.176783	0.886265	0.882441	79.8183	0.968262
Europe	2020	947	0.109699	3.61038	9.49535	0.0226969	1.5914e+10	0.384974	0.0013094	66.6315	13.5164	0	0.0201795	0	9.19092	6.71753e+06	0.0458733	0.0107561	0.164317	0.859725	0.619271	1.90729e+07	62617.9	31975.6	84.9905	0.158586	5.85132e+07	1.09242e+07	0.00433083	80.5172	105.247	5.04868	70.5872	0.0789757	0.135766	0.472735	0.001125	243.084	49.2317	0.0101603	12.0685	0.198704	0.29493	0.906485	0.178037	0.870116	0.841595	80.038	0.965434
Europe	2021	1011	0.109918	3.40484	8.8377	0.023592	1.98151e+10	0.267871	0.000950495	67.8218	13.5644	0	0.0205347	0	9.91723	6.82464e+06	0.0509356	0.0141238	0.163301	0.85897	0.643545	2.0473e+07	194893	32573.7	85.0406	0.160677	6.09225e+07	1.13075e+07	0.00457517	80.4071	105.235	5.11553	70.4307	0.0805045	0.136073	0.47635	0.00328571	160.3	51.6938	0.0101506	12.0187	0.161089	0.310791	0.910114	0.179653	0.854174	0.832502	78.5371	0.963068
Europe	2022	889	0.0628372	1.41931	4.44679	0.000555823	2.01514e+10	0.0199887	0	55.8061	11.1612	0	0.0155468	0	8.62041	6.91811e+06	0.0531578	0.0172943	0.158966	0.875265	0.608884	2.05606e+07	203268	32373.1	85.295	0.157292	6.15754e+07	1.16613e+07	0.0046694	80.7633	105.363	5.11046	70.4741	0.079685	0.131451	0.476693	0.0028	164.426	54.3165	0.0103593	12.0795	0.122859	0.287328	0.920042	0.179982	0.854454	0.843082	78.8187	0.979564
Europe	2023	842	0	0	0	0	1.90224e+10	0	0	0	0	0	0	0	9.37669	6.816e+06	0.0547182	0	0.162596	0.979108	0.603306	2.06929e+07	208827	32654	84.893	0.160651	6.18408e+07	1.19191e+07	0.00455202	81.2832	105.461	4.95297	70.4346	0.0883135	0.128753	0.480523	0.00288889	172.853	53.5397	0.0105909	11.9955	0.154118	0.334152	0.916222	0.182616	0.851473	0.83943	78.1201	0.970831
Europe	2024	933																				1.95142e+07	166930	32510.7	85.0247	0.164856	5.90191e+07	1.14637e+07	0.00445391	81.3804	105.485	4.89582	70.4806	0.0878778	0.127181	0.476141	0.0021875	167.65	53.6854	0.0101364	12.0408	0.146151	0.317606	0.910517	0.180312	0.862412	0.846592	79.0793	0.971271
South-East Asia	2000	152	0.0369432	0.0131447	0.841711	0.00578629	5.9107e+07	0	0.209342	3259.34	782.237	0.0852632	0.144934	16.9056	305.434	4.7508e+06	0.0199803	0.00650658	0.485908	0.306184	0.463816	3.64316e+08	5.73886e+06	45807.9	32.1382	0.62531	7.61752e+08	3.37834e+07	0.074727	64.5794	108.1	3.34868	55.3224	0.197368	0.137632	0.530987	0.0474474	3.29555e+08	4.77401	0.347513	5.49934	0.593895	0.820007	0.528711		0.750724	0.743158	60.0855	0.948842
South-East Asia	2001	192	0.0396302	0.0576354	1.09094	0.00600151	2.96942e+07	0.00140625	0.16276	2570.31	578.385	0	0.101094	16.6079	306.354	5.13324e+06	0.0171823	0.00580729	0.494854	0.310052	0.597917	3.95321e+08	6.31526e+06	45434.4	31.6875	0.66137	8.43831e+08	3.77993e+07	0.0752625	64.6014	108.299	3.18646	54.8073	0.194219	0.134063	0.561823	0.047973	3.59538e+08	4.52745	0.364276	5.46198	0.590724	0.799875	0.526745		0.753958	0.746667	61.3906	0.954719
South-East Asia	2002	182	0.0396542	0.0455385	0.237868	0.00570846	1.59762e+07	0.00307692	0.174231	2839.23	578.462	0	0.101758	14.9558	301.137	4.9651e+06	0.0185934	0.00632418	0.488313	0.311923	0.647637	3.76652e+08	6.06315e+06	43971.7	32	0.639877	8.28172e+08	3.75925e+07	0.070544	65.2377	108.032	3.40714	55.0467	0.191703	0.135934	0.560495	0.0403333	3.45028e+08	4.81027	0.355533	5.53681	0.593242	0.80456	0.537637		0.741319	0.741264	60.3571	0.951418
South-East Asia	2003	218	0.0375254	0.0134495	0.952651	0.00569483	6.23173e+07	0.0046789	0.181193	2904.13	494.037	0.000256881	0.0923394	15.2496	303.931	4.99368e+06	0.0212018	0.00745413	0.489078	0.304128	0.765642	3.76618e+08	6.07027e+06	43108.3	31.6193	0.639987	8.48587e+08	3.90574e+07	0.0683294	65.5377	108.059	3.39817	54.9546	0.185138	0.132615	0.560734	0.0457083	3.46552e+08	5.08342	0.361528	5.40229	0.598954	0.801945	0.547225		0.740046	0.756055	60.7982	0.954862
South-East Asia	2004	264	0.0371728	0.0583977	1.16938	0.00601547	5.16037e+07	0.00954545	0.170265	2626.97	429.924	0	0.0785985	16.6916	304.636	5.04086e+06	0.0205492	0.00693939	0.491777	0.325152	0.803864	3.8421e+08	6.17626e+06	43059.5	31.3144	0.63851	8.75744e+08	4.07853e+07	0.067039	65.6003	108.228	3.33144	54.7856	0.187197	0.132083	0.551439	0.0564211	3.52244e+08	5.17905	0.365822	5.36364	0.591841	0.839913	0.552019		0.733409	0.750947	60.9356	0.954659
South-East Asia	2005	302	0.0363847	0.0190364	1.01617	0.00658245	1.65724e+08	0.020298	0.170364	2724.5	323.179	0	0.0704305	17.7974	293.113	4.85924e+06	0.0132781	0.00419868	0.486401	0.342417	0.846821	3.8661e+08	6.40141e+06	41668.2	37.9007	0.643245	8.94869e+08	4.21475e+07	0.0622891	66.4385	108.309	3.65993	54.9285	0.175232	0.12904	0.572252	0.0375667	3.54376e+08	5.63438	0.291421	6.24106	0.60998	0.843474	0.566152		0.733775	0.752285	61.0894	0.906364
South-East Asia	2006	292	0.0353996	0.0354247	0.176137	0.00715281	5.75785e+07	0.019726	0.117979	1881.16	203.767	0.0719247	0.0424315	15.9069	294.986	5.33672e+06	0.00615068	0.00217466	0.50076	0.347842	0.857397	4.33024e+08	7.29949e+06	41908.4	36.6918	0.65559	1.01659e+09	4.82313e+07	0.0637719	66.3126	108.692	3.38356	54.1452	0.18	0.121336	0.569623	0.0224872	3.99222e+08	5.39186	0.313678	6.0726	0.655887	0.830445	0.562366		0.738151	0.754966	63.1438	0.911048
South-East Asia	2007	345	0.0347097	0.0510087	0.220058	0.00669094	1.3756e+08	0.023942	0.12571	1671.88	199.42	0.000162319	0.0398551	14.4297	282.58	5.03309e+06	0.0153826	0.00492174	0.49327	0.374058	0.873536	4.09553e+08	7.04219e+06	40793.2	36.6406	0.635413	9.74206e+08	4.6714e+07	0.0591707	66.8997	108.404	3.5942	54.4759	0.168928	0.130638	0.569739	0.0648269	3.33691e+08	5.67462	0.307638	6.16638	0.652994	0.835432	0.574354		0.73058	0.752841	61.9623	0.905748
South-East Asia	2008	350	0.0343958	0.0627371	0.219983	0.00698661	1.27806e+08	0.032	0.127657	1821.14	228.286	0	0.0411714	14.7333	275.477	4.93516e+06	0.0177371	0.00606571	0.488409	0.394143	0.872571	4.00482e+08	6.95166e+06	40111.4	36.7914	0.618742	9.66472e+08	4.68849e+07	0.0559654	67.3575	108.348	3.70571	54.6097	0.1682	0.122543	0.569029	0.0364182	3.25032e+08	5.90895	0.302954	6.18143	0.665831	0.830191	0.582369		0.7292	0.752686	60.3743	0.909577
South-East Asia	2009	334	0.0346582	0.0732006	0.226446	0.00680855	1.57322e+08	0.0363174	0.124222	1665.87	213.473	0	0.0379641	14.7245	267.775	4.88571e+06	0.0181707	0.00586826	0.485446	0.413593	0.88494	3.9419e+08	6.85883e+06	39022.7	36.6856	0.603516	9.74749e+08	4.78484e+07	0.0532973	67.704	108.368	3.74641	54.6389	0.160599	0.123892	0.622096	0.0491698	3.23222e+08	6.07668	0.301991	6.20778	0.666913	0.87606	0.587566		0.720808	0.751168	60.2485	0.903856
South-East Asia	2010	380	0.0327562	0.0743737	0.292616	0.00639631	1.07262e+08	0.0461842	0.133553	1614.5	132.447	0	0.0348947	14.491	259.392	4.81249e+06	0.0150763	0.00543947	0.485161	0.417474	0.883211	4.03254e+08	7.07518e+06	38414.8	50.8974	0.585755	1.01434e+09	5.04108e+07	0.0506205	68.3167	108.587	3.79632	58.8455	0.160158	0.118632	0.524342	0.0329821	2.33526e+08	6.58988	0.259211	6.89553	0.671192	0.875355	0.596795		0.720711	0.756921	61.6737	0.913695
South-East Asia	2011	456	0.0327564	0.0315022	0.0563048	0.00646641	2.52255e+08	0.0453728	0.111338	1340.81	141.557	0.00335526	0.0285746	12.381	253.805	4.77083e+06	0.0160592	0.00551316	0.486064	0.416513	0.883421	4.06037e+08	7.24769e+06	37858.9	50.3925	0.57038	1.03822e+09	5.23235e+07	0.048439	68.6215	108.581	3.76798	58.6947	0.160439	0.120417	0.625066	0.0377869	2.3576e+08	6.57487	0.261154	6.89474	0.666362	0.875116	0.607388	0.365849	0.730022	0.756447	61.0504	0.914294
South-East Asia	2012	505	0.0333569	0.0460851	0.0826455	0.00570147	2.62225e+08	0.063802	0.145426	1739.41	215.05	0.00030099	0.0372475	9.83258	243.327	4.63458e+06	0.0145921	0.0045604	0.475568	0.415287	0.870673	3.85262e+08	6.9652e+06	36838.8	51.0059	0.558252	1.0026e+09	5.15048e+07	0.0441257	69.3242	108.346	3.96455	59.0594	0.150158	0.119782	0.624574	0.0321957	2.23349e+08	7.38446	0.247547	6.99248	0.655303	0.883733	0.621919	0.358157	0.721941	0.751663	60.305	0.908715
South-East Asia	2013	464	0.036673	0.0327823	0.0683448	0.00620879	3.69905e+08	0.0532543	0.104849	1345.73	207.112	0	0.0265733	7.94049	239.216	4.75735e+06	0.0120776	0.00365733	0.482802	0.41319	0.873922	4.05742e+08	7.55088e+06	36636.9	50.3082	0.62423	1.0733e+09	5.59782e+07	0.0434142	69.4095	108.4	3.78039	58.6455	0.152414	0.117909	0.622565	0.0295	2.03658e+08	7.21593	0.258449	6.91425	0.654724	0.880918	0.621058	0.364731	0.737306	0.783168	60.6789	0.903392
South-East Asia	2014	546	0.0357349	0.0475238	0.103718	0.00614502	5.49841e+08	0.0473993	0.0752564	984.212	170.513	0.00119048	0.0187912	7.993	233.015	4.74548e+06	0.0145092	0.00447985	0.483487	0.508883	0.757564	4.06733e+08	7.74369e+06	35842.8	49.8645	0.620142	1.10237e+09	5.87714e+07	0.0414419	69.7316	108.338	3.72051	58.4791	0.14381	0.112637	0.622418	0.0328793	2.06899e+08	7.27696	0.263004	6.92509	0.662205	0.879152	0.630379	0.370045	0.698956	0.753663	60.1813	0.906714
South-East Asia	2015	589	0.0359784	0.0921919	0.354871	0.00615573	3.81512e+08	0.0746859	0.115297	1314.94	189.134	0	0.0257555	8.02724	228.187	4.60239e+06	0.0134244	0.00401698	0.475917	0.529321	0.743005	3.90238e+08	7.41229e+06	35147.2	58.3871	0.579394	1.07753e+09	5.93367e+07	0.0382762	70.2659	108.263	3.78455	60.4608	0.142224	0.110085	0.620221	0.0339457	1.99044e+08	8.08415	0.21127	7.54813	0.666484	0.883798	0.642975	0.362646	0.654618	0.72399	60.3514	0.893599
South-East Asia	2016	589	0.0349866	0.0607895	0.226107	0.00618967	4.4095e+08	0.0581494	0.074618	1309.07	230.051	0.166328	0.0187776	8.51321	222.088	4.61009e+06	0.0127844	0.0030798	0.481562	0.573701	0.718761	4.02136e+08	7.71567e+06	34633.5	57.5993	0.582246	1.13467e+09	6.43078e+07	0.0371389	70.3481	108.24	3.59593	60.1377	0.143667	0.110017	0.616995	0.0317733	2.02537e+08	8.13116	0.216149	7.52716	0.66508	0.951902	0.647769	0.367516	0.644686	0.72163	59.8812	0.891287
South-East Asia	2017	619	0.0302277	0.151241	2.10203	0.00600069	5.07961e+08	0.0864297	0.0967528	2175.48	391.115	0.000216478	0.0262359	5.93812	218.489	4.28177e+06	0.0208304	0.0047189	0.474826	0.569451	0.821955	3.70245e+08	7.19124e+06	33894	60.567	0.501557	1.05981e+09	6.21126e+07	0.0339973	70.7864	107.834	3.64669	60.4601	0.141761	0.113877	0.615784	0.0358205	1.38163e+08	8.90997	0.202943	7.59968	0.703793	0.954595	0.658914	0.358046	0.629984	0.705574	57.1357	0.897669
South-East Asia	2018	660	0.0297934	0.670932	1.95452	0.00596094	5.996e+08	0.0985606	0.0928636	2375.61	395.985	0	0.0253333	4.23516	209.841	4.20574e+06	0.0217091	0.00383636	0.472311	0.673773	0.827182	3.64466e+08	7.21224e+06	33409.6	60.6909	0.481833	1.0582e+09	6.40899e+07	0.0317218	71.1588	107.619	3.71515	60.5358	0.1335	0.11503	0.613818	0.0307619	1.14477e+08	9.46159	0.197894	7.65979	0.71197	0.95513	0.662455	0.357115	0.636576	0.730061	56.3439	0.903947
South-East Asia	2019	709	0.0302803	0.195247	0.998574	0.00568651	6.25279e+08	0.113568	0.103103	3469.96	590.451	0	0.0291537	3.53713	216.475	3.94574e+06	0.0300762	0.00529901	0.472808	0.742623	0.842666	3.44882e+08	6.92125e+06	32891.2	63.0099	0.468694	1.01979e+09	6.38184e+07	0.0303058	71.2006	107.353	3.62906	61.4849	0.134951	0.121961	0.602496	0.0160552	1.28597e+08	9.6436	0.192928	7.61952	0.709736	0.955365	0.664502	0.348999	0.608688	0.666643	54.3399	0.933862
South-East Asia	2020	746	0.034694	0.745052	2.0054	0.00584841	8.59189e+08	0.147346	0.120657	3357.51	558.177	0	0.0297721	2.99411	204.725	3.86868e+06	0.0318177	0.00607239	0.466221	0.582064	0.853204	3.48942e+08	7.39744e+06	34162.1	63.5416	0.435716	9.83869e+08	6.35861e+07	0.0278098	70.8136	107.119	4.16367	61.7857	0.132761	0.118016	0.599853	0.0137588	1.4416e+08	9.51016	0.15323	8.21402	0.716307	0.960256	0.66959	0.346139	0.574987	0.650067	53.6126	0.938272
South-East Asia	2021	846	0.0354667	0.198004	0.822736	0.00100095	6.21807e+08	0.158664	0.124161	2979.43	484.161	0.168	0.0258156	2.90853	211.956	3.92661e+06	0.0354799	0.00773759	0.46608	0.652671	0.869704	3.7216e+08	8.20127e+06	36172.9	62.9858	0.434913	9.98037e+08	6.57936e+07	0.0264911	68.7139	106.969	3.78901	61.7948	0.132388	0.124858	0.60227	0.0145581	1.22896e+08	9.97718	0.156373	8.18246	0.641558	0.972022	0.664683	0.348062	0.596371	0.661915	54.3002	0.937024
South-East Asia	2022	747	0	0.111767	0.675948	0	8.49014e+08	0.620656	0.105087	49608	3287.01	0	0.0576037	2.50802	223.585	3.94034e+06	0.036423	0.00883266	0.471013	0.745716	0.882182	3.82113e+08	8.43574e+06	36256.7	62.3025	0.445948	1.03288e+09	6.95357e+07	0.0259229	72.0372	106.845	3.6498	61.5788	0.125596	0.122945	0.600469	0.0163867	1.25917e+08	10.082	0.161185	8.12008	0.654655	0.971241	0.66907	0.35057	0.590616	0.638501	54.241	0.916236
South-East Asia	2023	742	0	0	0	0	1.06336e+09	0	0.103127	0	0	0	0	0	228.666	3.78171e+06	0.0367399	0	0.470449	0.80628	0.882089	3.71302e+08	8.2041e+06	36156.2	61.8814	0.440402	1.01342e+09	7.04734e+07	0.0244996	72.3032	106.651	3.71078	61.5988	0.18217	0.116833	0.597264	0.01622	1.21128e+08	10.7133	0.156165	8.15574	0.66559	0.972296	0.67026	0.346591	0.591806	0.660809	52.6577	0.9441
South-East Asia	2024	906																				3.7379e+08	8.25535e+06	36091.5	61.766	0.458237	1.02022e+09	7.08774e+07	0.0248342	72.4049	106.624	3.65453	61.6023	0.183664	0.118157	0.595585	0.0175942	1.2283e+08	10.4391	0.164323	8.07657	0.655098	0.9703	0.658421	0.352077	0.58181	0.658146	53.2804	0.946086
Western Pacific	2000	135	0.0556344	1.62211	4.71114	0.0147057	2.45272e+09	0.109244	0.0555462	51.2605	17.479	0.00117647	0.0232773	1.67446	77.2899	1.62431e+06	0.0374118	0.00941176	0.259294	0.616303	0.762017	1.5524e+08	3.42729e+06	27585.4	59.9496	0.393128	5.24575e+08	3.95575e+07	0.0186178	75.9904	110.179	5.70074	66.6261	0.103407	0.127852	0.511493	0.04075	2.28218e+08	23.056	0.033597	9.42313	0.0102815	0.437993	0.736176		0.654296	0.620148	64.237	0.971911
Western Pacific	2001	144	0.0584827	1.05299	3.04928	0.0137064	3.47558e+09	0.122481	0.093876	117.054	32.6357	0	0.0368217	1.36356	60.2202	1.78428e+06	0.0525039	0.0136512	0.244876	0.725349	0.737674	9.9934e+07	2.08845e+06	26743.3	64.0625	0.340624	3.40718e+08	2.85828e+07	0.0134042	77.422	108.907	5.93958	67.682	0.094375	0.132708	0.512517	0.0441892	1.15995e+08	29.2262	0.0274895	9.79231	0.0178681	0.293625	0.790008		0.744336	0.718531	65.1399	0.971175
Western Pacific	2002	138	0.0618616	1.78013	6.07486	0.0196595	4.06314e+09	0.121719	0.0601563	46.0938	12.1875	0	0.0245313	0.664532	49.6562	1.90036e+06	0.0468906	0.0109844	0.239	0.729844	0.763672	1.10055e+08	2.32165e+06	26883.3	65.0703	0.323511	3.80184e+08	3.32437e+07	0.0121152	78.1428	108.975	5.9087	68.0594	0.0926087	0.122826	0.525435	0.0403889	1.21733e+08	29.9462	0.0252246	10.2239	0.00502899	0.272123	0.801617		0.750145	0.721522	66.0507	0.972601
Western Pacific	2003	182	0.0605306	0.902697	2.01343	0.017082	4.20888e+09	0.0749697	0.0578182	87.8788	22.4848	3.63636e-05	0.0213333	0.66276	67.0182	1.51596e+06	0.0393152	0.00852727	0.247727	0.686727	0.771515	1.2133e+08	2.49355e+06	27242.5	62.4485	0.340908	4.19292e+08	3.71486e+07	0.0129346	77.8438	109.525	6.00824	67.7121	0.0954945	0.121703	0.530659	0.0442456	1.36474e+08	27.5996	0.0283352	10.0467	0.0103242	0.368198	0.788836		0.73489	0.702363	64.1978	0.974588
Western Pacific	2004	180	0.0591011	1.74291	5.60188	0.0194309	5.54921e+09	0.0881707	0.0370732	51.8293	10.7927	0	0.0176829	1.40226	65.9677	1.58461e+06	0.0391037	0.00867683	0.238067	0.782622	0.745671	1.27519e+08	2.66948e+06	27219.3	62.2256	0.351916	4.39737e+08	3.87206e+07	0.0125194	77.9384	109.775	5.89778	67.461	0.096	0.123222	0.534525	0.0451356	9.24269e+07	29.668	0.0291285	9.68659	0.00272778	0.416233	0.791902		0.723722	0.690111	64.4667	0.969228
Western Pacific	2005	222	0.0548261	1.10776	2.30823	0.0155618	4.95514e+09	0.08725	0.0782	82.5	16.55	1e-05	0.0257	1.22478	63.1515	1.729e+06	0.041335	0.010955	0.23367	0.81915	0.771	1.42027e+08	3.5718e+06	26980.8	67.6701	0.374549	4.89124e+08	4.24373e+07	0.0126667	77.5727	110.302	5.84369	66.9107	0.0945495	0.125225	0.546101	0.0434	1.06201e+08	27.8446	0.0230734	9.79771	0.0367297	0.460473	0.779096		0.679178	0.645479	61.274	0.968954
Western Pacific	2006	199	0.0566278	1.81543	3.52555	0.0205545	5.69694e+09	0.129222	0.0938333	50.6111	10	0	0.0312222	0.525063	49.4778	2.06239e+06	0.0505889	0.0142222	0.223583	0.854222	0.745056	1.07347e+08	2.65669e+06	25912.6	70.0833	0.342707	3.86016e+08	3.51776e+07	0.00969296	78.6386	109.127	5.7402	67.535	0.0917085	0.131809	0.542161	0.041283	8.38917e+07	35.0547	0.0196583	9.67085	0.0646683	0.385608	0.813544		0.725528	0.692312	62.2814	0.963075
Western Pacific	2007	271	0.0525046	1.31752	2.92165	0.0162469	5.51564e+09	0.107814	0.0840081	69.6356	10.8907	0	0.0264372	0.444394	54.7312	1.85133e+06	0.0456721	0.0128543	0.220219	0.869231	0.782753	1.29421e+08	3.21516e+06	25826	68.4453	0.355209	4.7131e+08	4.22174e+07	0.0101941	78.4047	109.952	5.61734	67.0478	0.0938007	0.132066	0.544465	0.0431868	8.41782e+07	34.2136	0.0224502	9.2428	0.0772214	0.481339	0.803182		0.679446	0.646089	60.3875	0.961576
Western Pacific	2008	265	0.0533645	1.73898	4.96219	0.0205911	6.25023e+09	0.0821145	0.0697797	105.507	16.3877	0	0.021674	0.580646	72.9031	1.60596e+06	0.0387489	0.0102907	0.222705	0.859648	0.793833	1.37886e+08	3.4547e+06	26329.5	66.3938	0.356434	4.94924e+08	4.47043e+07	0.0108985	78.0266	110.369	5.75283	66.608	0.0949057	0.12234	0.555038	0.0454653	8.63516e+07	30.5548	0.0234924	9.32386	0.0888528	0.510019	0.792677		0.67053	0.644205	61.1098	0.964561
Western Pacific	2009	329	0.0606684	1.47466	3.30252	0.0173057	5.15716e+09	0.115	0.0468919	45.5405	6.75676	0	0.0195946	0.402418	56.7358	1.85847e+06	0.0396858	0.0100372	0.207943	0.875068	0.81027	1.48406e+08	3.8126e+06	26355.6	67.9628	0.319996	5.40468e+08	4.95323e+07	0.0096386	78.7453	110.396	5.59149	66.8176	0.0900608	0.120638	0.541945	0.0429844	7.25945e+07	31.0509	0.0222006	9.44772	0.0611398	0.499307	0.805693		0.664012	0.628176	62.6079	0.965021
Western Pacific	2010	373	0.0573159	1.8746	5.31451	0.020759	6.38762e+09	0.108983	0.112762	109.884	15.6977	1.74419e-05	0.0296512	1.05151	57.7442	2.06329e+06	0.0480552	0.0144738	0.216166	0.873953	0.811744	1.38517e+08	3.6216e+06	26113	73.6483	0.312997	5.06545e+08	4.74768e+07	0.00918016	78.6982	110.031	5.47855	68.9326	0.0910724	0.12622	0.504784	0.0453111	6.93089e+07	33.0269	0.016655	9.56604	0.0749303	0.495193	0.808549		0.654247	0.621532	57.9705	0.963419
Western Pacific	2011	446	0.0572453	1.50428	3.02908	0.0208925	5.36429e+09	0.0922353	0.0619059	64.7059	10.8941	8.47059e-05	0.0189882	0.205558	62.1842	1.82744e+06	0.0314776	0.00858353	0.203369	0.875506	0.839435	1.92689e+08	5.09559e+06	26386.8	72.2995	0.329634	7.09792e+08	6.56834e+07	0.009913	78.3222	111.496	5.47152	68.5809	0.0922422	0.119821	0.54565	0.0409739	7.25836e+07	29.5986	0.0168341	9.16166	0.0723004	0.634321	0.792273	0.253335	0.571101	0.530225	57.4036	0.964047
Western Pacific	2012	507	0.0577844	1.89672	4.60028	0.0183647	5.10859e+09	0.101639	0.07	79.2017	11.2815	0	0.0197689	0.358786	63.1021	1837909	0.035645	0.0103466	0.200811	0.872437	0.847521	1.94038e+08	5.13095e+06	26177.1	72.0568	0.329733	7.20165e+08	6.78545e+07	0.00939132	78.4757	111.315	5.4069	68.4109	0.0911045	0.119172	0.540473	0.043178	6.23244e+07	30.1601	0.0183669	9.13018	0.0706548	0.638158	0.794811	0.256936	0.565138	0.517668	57.2091	0.964073
Western Pacific	2013	577	0.059179	1.75694	3.92293	0.0209042	4.81457e+09	0.131423	0.0744177	41.22	8.50277	9.24214e-06	0.0218115	0.0713781	58.8048	1.98e+06	0.0371682	0.0108762	0.197022	0.871128	0.849113	1.83682e+08	4.88395e+06	25976.4	72.5677	0.317475	6.83091e+08	6.62613e+07	0.00854246	78.8546	110.808	5.3312	68.4917	0.0905373	0.119896	0.542609	0.0412679	1.90866e+07	32.5108	0.0171198	9.23507	0.0714315	0.607894	0.806769	0.253381	0.56967	0.540487	57.599	0.960226
Western Pacific	2014	591	0.062215	2.04506	5.32096	0.0192383	6.00114e+09	0.135464	0.0776429	86.2143	12.1071	1.07143e-05	0.0212321	0.126323	61.2086	1.87225e+06	0.0367964	0.0105571	0.199041	0.869607	0.833679	1.89558e+08	5.06782e+06	26322	72.1005	0.304278	7.05937e+08	7.09517e+07	0.00836565	78.8802	110.626	5.4176	68.3812	0.0860406	0.116024	0.537895	0.0423567	1.2621e+07	31.2157	0.0179695	9.36271	0.0652555	0.615061	0.807959	0.25248	0.552993	0.52915	57.2678	0.962469
Western Pacific	2015	609	0.0635463	1.80075	4.19496	0.0215224	6.53776e+09	0.163445	0.116837	107.067	16.4664	0	0.0278622	0.110351	63.4228	2.25717e+06	0.044947	0.0141272	0.203332	0.863534	0.81765	1.63081e+08	4.35881e+06	26115.9	79.3611	0.295676	6.06684e+08	6.35597e+07	0.00765649	79.146	109.716	5.40739	69.3427	0.0865189	0.119967	0.540378	0.0428848	3.69113e+06	34.8482	0.0188651	10.7224	0.468645	0.563335	0.820648	0.249494	0.597105	0.566382	56.6382	0.960993
Western Pacific	2016	662	0.0619975	2.13442	5.51377	0.0192	6.44903e+09	0.167447	0.140049	95.2846	17.3984	0	0.0257886	0.0760972	60.8559	2.09991e+06	0.043974	0.0144195	0.20725	0.869171	0.851642	1.82935e+08	4.96009e+06	26496.6	78.8401	0.305819	6.75269e+08	7.33386e+07	0.0074568	79.0054	109.928	5.49335	69.0819	0.0863293	0.119713	0.53885	0.0424317	645607	31.9247	0.0183449	10.5362	0.474968	0.56514	0.815879	0.254204	0.560288	0.525167	54.3873	0.965929
Western Pacific	2017	668	0.0632098	2.0261	4.46725	0.0200723	7.99962e+09	0.185331	0.123716	91.4378	15.3473	9.69305e-06	0.0213409	0.0440651	54.4884	2.2144e+06	0.0469742	0.0150517	0.201312	0.871971	0.858675	1.87142e+08	5.12061e+06	26473.1	81.2411	0.302694	6.887e+08	7.77817e+07	0.00697844	79.2123	109.496	5.56632	69.1427	0.0858982	0.116407	0.538003	0.0414625	23081.8	33.4791	0.018012	10.5479	0.478283	0.572115	0.823011	0.254352	0.564715	0.524625	55.8171	0.96448
Western Pacific	2018	650	0.0643993	2.37568	5.69538	0.0186032	8.87844e+09	0.194512	0.123215	112.121	17.6768	0	0.0207239	0.0884853	55.7438	2.19381e+06	0.0505455	0.0155943	0.200981	0.88936	0.858384	1.90403e+08	5.25628e+06	26727	81.0387	0.30179	6.97905e+08	8.24565e+07	0.00680308	79.506	109.308	5.45877	69.0439	0.0857692	0.112754	0.5346	0.0419969	44752.5	32.851	0.0178138	10.5031	0.475755	0.564728	0.825931	0.254524	0.560415	0.5224	56.5769	0.964662
Western Pacific	2019	755	0.0639544	2.12616	4.18148	0.0210882	9.18436e+09	0.168216	0.113385	154.677	18.6798	0	0.0198455	0.0312642	65.0471	1.90751e+06	0.0486292	0.0127022	0.200232	0.865351	0.873511	2.1124e+08	5.89933e+06	26999.6	81.474	0.309058	7.66971e+08	9.41403e+07	0.00724636	79.2721	109.843	5.48278	69.2366	0.0871126	0.111179	0.549149	0.0180329	128060	31.2527	0.0195053	10.2418	0.542041	0.652497	0.822069	0.257882	0.510239	0.47618	54.8727	0.962735
Western Pacific	2020	813	0.0660058	2.49657	5.01571	0.0217732	1.01155e+10	0.144778	0.0958094	98.3029	14.0992	0	0.0142037	0.0147246	60.435	1.80296e+06	0.0424713	0.0116266	0.197567	0.780901	0.883786	2.30843e+08	6.56098e+06	27076.4	81.7029	0.302145	8.2586e+08	1.06039e+08	0.00669287	79.4595	109.647	5.68253	69.2898	0.0871341	0.10941	0.551207	0.0181691	128211	30.3934	0.0135357	10.5442	0.567207	0.676205	0.82372	0.26214	0.47984	0.433329	54.4901	0.963633
Western Pacific	2021	890	0.0657357	2.38511	4.1302	0.0191876	1.23362e+10	0.169025	0.111593	99.453	23.9001	0	0.0162901	0.014646	62.0345	1.96069e+06	0.0514507	0.0140107	0.20041	0.768644	0.874637	2.24908e+08	6.4556e+06	27965.9	81.3912	0.293772	7.9591e+08	1.06535e+08	0.00647157	79.1635	108.532	5.38247	69.2213	0.0880112	0.112056	0.551382	0.0185433	162518	33.2933	0.0135135	10.6053	0.552139	0.651301	0.827172	0.261862	0.483989	0.433191	54.4348	0.965778
Western Pacific	2022	786	0.00571692	0.0193976	0.0637178	0	1.23808e+10	0.0718453	0.101031	103.528	23.0665	0	0.0130393	0.0135103	62.2209	1.80946e+06	0.0484966	0.0133894	0.197653	0.716255	0.893555	2.46872e+08	7.08938e+06	28055.7	81.2307	0.303958	8.73364e+08	1.21214e+08	0.00660204	78.9609	108.655	5.55598	68.9902	0.0868321	0.107176	0.55514	0.0183644	140966	30.9205	0.0135382	10.3796	0.58855	0.691795	0.822347	0.267538	0.438957	0.396285	54.327	0.968653
Western Pacific	2023	776	0	0	0	0	1.22462e+10	0	0.0835685	0	0	0	0	0	64.8526	1.78071e+06	0.0471682	0	0.196343	0.777246	0.890529	2.50763e+08	7.20667e+06	28157.3	81.1805	0.301489	8.85182e+08	1.27844e+08	0.00674678	79.235	108.818	5.5393	69.0767	0.108544	0.104575	0.554407	0.0182024	181953	31.3177	0.0132951	10.3481	0.600349	0.702028	0.823081	0.265658	0.435206	0.395902	54.9936	0.969612
Western Pacific	2024	906																				2.48444e+08	7.13428e+06	28058.2	81.2048	0.300942	8.77003e+08	1.26499e+08	0.00679503	79.2375	108.777	5.4936	69.0779	0.108532	0.105442	0.552605	0.0183178	218768	32.6425	0.0135442	10.3671	0.606837	0.706993	0.821301	0.265861	0.435408	0.396071	54.7737	0.968791
[truncated: 27 more columns]

## Sheet: regression_results
region	dependent_variable	independent_variable	model_type	n_observations	coefficient	std_error	test_statistic	test_statistic_type	p_value	lower_ci	upper_ci	r_squared	adj_r_squared	pseudo_r_squared	aic	p_value_adjusted	significant	effect_unit	effect_size	effect_ci_lower	effect_ci_upper	effect_with_ci
Africa	CURRENT.HEALTH.EXPENDITURE....OF.GDP.	publication_count	gaussian	24	-0.000113097	3.90557e-05	-2.89578	t	0.00838625	-0.000194093	-3.21001e-05	0.275971	0.243061		-143.451	0.0121841	TRUE	beta	-0.000113097	-0.000194093	-3.21001e-05	β=-0.000 (95% CI: -0.000 - -0.000)
Africa	Antiretroviral.therapy.coverage....of.people.living.with.HIV.	publication_count	beta_transformed	24	0.0108248	0.00289617	3.73763	z	0.00018576	0.00514843	0.0165012				-28.8052	0.000351437	TRUE	OR	1.01088	1.00516	1.01664	OR: 1.011 (95% CI: 1.005 - 1.017)
Africa	Antiretroviral.therapy.coverage.for.PMTCT....of.pregnant.women.living.with.HIV.	publication_count	beta	24	0.00215016	0.00072799	2.95356	z	0.00314135	0.000723325	0.00357699				-70.327	0.00488655	TRUE	OR	1.00215	1.00072	1.00358	OR: 1.002 (95% CI: 1.001 - 1.004)
Africa	Children..0.14..living.with.HIV	publication_count	gaussian	24	-181.893	62.3532	-2.91713	t	0.00798484	-311.205	-52.5801	0.278917	0.246141		542.149	0.0118923	TRUE	beta	-181.893	-311.205	-52.5801	β=-181.893 (95% CI: -311.205 - -52.580)
Africa	Children..ages.0.14..newly.infected.with.HIV	publication_count	gaussian	24	-78.0832	12.4879	-6.25273	t	2.71336e-06	-103.981	-52.185	0.639915	0.623547		464.962	6.7834e-06	TRUE	beta	-78.0832	-103.981	-52.185	β=-78.083 (95% CI: -103.981 - -52.185)
Africa	Children.with.fever.receiving.antimalarial.drugs....of.children.under.age.5.with.fever.	publication_count	beta_transformed	24	-0.00613099	0.00240086	-2.55366	z	0.0106596	-0.0108366	-0.00142539				-67.7111	0.0146308	TRUE	OR	0.993888	0.989222	0.998576	OR: 0.994 (95% CI: 0.989 - 0.999)
Africa	Incidence.of.HIV..all..per.1.000.uninfected.population.	publication_count	gaussian	24	-0.0113767	0.00199474	-5.70335	t	9.77823e-06	-0.0155135	-0.00723985	0.596539	0.5782		45.3462	2.28159e-05	TRUE	beta	-0.0113767	-0.0155135	-0.00723985	β=-0.011 (95% CI: -0.016 - -0.007)
Africa	Incidence.of.malaria..per.1.000.population.at.risk.	publication_count	gaussian	24	-1.2156	0.141585	-8.58567	t	1.79137e-08	-1.50923	-0.921972	0.770148	0.7597		249.941	6.96641e-08	TRUE	beta	-1.2156	-1.50923	-0.921972	β=-1.216 (95% CI: -1.509 - -0.922)
Africa	Incidence.of.tuberculosis..per.100.000.people.	publication_count	gaussian	24	-0.878337	0.117411	-7.48088	t	1.76509e-07	-1.12183	-0.634841	0.717817	0.70499		240.954	5.37203e-07	TRUE	beta	-0.878337	-1.12183	-0.634841	β=-0.878 (95% CI: -1.122 - -0.635)
Africa	Prevalence.of.moderate.or.severe.food.insecurity.in.the.population....	publication_count	beta	24	0.00488282	0.000360073	13.5606	z	6.85494e-42	0.00417709	0.00558855				-104.158	2.39923e-40	TRUE	OR	1.00489	1.00419	1.0056	OR: 1.005 (95% CI: 1.004 - 1.006)
Africa	Prevalence.of.severe.food.insecurity.in.the.population....	publication_count	beta_transformed	24	0.000480741	0.00125306	0.383654	z	0.701235	-0.00197521	0.00293669				-79.2609	0.72186	FALSE	OR	1.00048	0.998027	1.00294	OR: 1.000 (95% CI: 0.998 - 1.003)
Africa	Prevalence.of.anemia.among.pregnant.women....	publication_count	beta	24	-0.00205627	0.000279907	-7.34626	z	2.03837e-13	-0.00260488	-0.00150766				-114.213	1.18905e-12	TRUE	OR	0.997946	0.997399	0.998493	OR: 0.998 (95% CI: 0.997 - 0.998)
Africa	Tuberculosis.case.detection.rate.....all.forms.	publication_count	beta	24	0.00620877	0.000717523	8.65305	z	5.01391e-18	0.00480245	0.00761509				-70.7441	4.38717e-17	TRUE	OR	1.00623	1.00481	1.00764	OR: 1.006 (95% CI: 1.005 - 1.008)
Africa	Tuberculosis.treatment.success.rate....of.new.cases.	publication_count	beta	24	0.0061434	0.000960775	6.39421	z	1.61377e-10	0.00426032	0.00802649				-82.6938	7.53092e-10	TRUE	OR	1.00616	1.00427	1.00806	OR: 1.006 (95% CI: 1.004 - 1.008)
Africa	NUMBER.OF.DALYS	publication_count	gaussian_log	25	-0.000107854	0.000420248	-0.256643	t	0.799736	-0.000977204	0.000761496	0.00285555	-0.0404986		-24.4272	0.811327	FALSE	% change	-0.0107848	-0.0976726	0.0761786	-0.0% (95% CI: -0.1% - 0.1%)
Africa	NUMBER.OF.DEATHS	publication_count	gaussian_log	25	-0.000332133	0.00071474	-0.464691	t	0.646522	-0.00181069	0.00114642	0.00930127	-0.0337726		2.12644	0.675471	FALSE	% change	-0.0332078	-0.180905	0.114708	-0.0% (95% CI: -0.2% - 0.1%)
Africa	DEATH.RATE	publication_count	gaussian	25	-190.159	28.0209	-6.78633	t	6.38542e-07	-248.125	-132.193	0.666928	0.652447		530.954	1.86242e-06	TRUE	beta	-190.159	-248.125	-132.193	β=-190.159 (95% CI: -248.125 - -132.193)
Africa	HEALTHCARE.ACCESS.AND.QUALITY	publication_count	gaussian	25	0.113081	0.0178262	6.34353	t	1.79268e-06	0.0762049	0.149958	0.636308	0.620495		162.952	4.6477e-06	TRUE	beta	0.113081	0.0762049	0.149958	β=0.113 (95% CI: 0.076 - 0.150)
Africa	OUT.OF.POCKED.EXPENDITURE.ON.HEALTH	publication_count	beta	25	-0.00168943	0.000413528	-4.08541	z	4.39988e-05	-0.00249994	-0.000878933				-93.4558	8.79976e-05	TRUE	OR	0.998312	0.997503	0.999121	OR: 0.998 (95% CI: 0.998 - 0.999)
Africa	Child.mortality.rate	publication_count	beta	25	-0.00442454	0.000506938	-8.72798	z	2.5926e-18	-0.00541812	-0.00343096				-144.027	2.5926e-17	TRUE	OR	0.995585	0.994597	0.996575	OR: 0.996 (95% CI: 0.995 - 0.997)
Africa	Life.expectancy.at.birth	publication_count	gaussian	25	0.048705	0.00602624	8.08214	t	3.59801e-08	0.0362387	0.0611712	0.739586	0.728264		108.724	1.19934e-07	TRUE	beta	0.048705	0.0362387	0.0611712	β=0.049 (95% CI: 0.036 - 0.061)
Africa	Healthy.life.expectancy	publication_count	gaussian	25	0.0582329	0.00696393	8.36207	t	1.9904e-08	0.0438269	0.0726389	0.752487	0.741725		115.955	6.96641e-08	TRUE	beta	0.0582329	0.0438269	0.0726389	β=0.058 (95% CI: 0.044 - 0.073)
Africa	Number.of.people.requiring.treatment.against.neglected.tropical.diseases	publication_count	gaussian	25	56338.8	21065.2	2.67449	t	0.0135392	12762	99915.6	0.237221	0.204057		862.075	0.0175508	TRUE	beta	56338.8	12762	99915.6	β=56338.815 (95% CI: 12762.028 - 99915.603)
Africa	Number.of.people.with.mild.or.severe.anemia.from.neglected.tropical.diseases	publication_count	gaussian	25	-413.782	2471.15	-0.167445	t	0.868483	-5525.74	4698.18	0.00121755	-0.0422078		754.928	0.868483	FALSE	beta	-413.782	-5525.74	4698.18	β=-413.782 (95% CI: -5525.742 - 4698.178)
Africa	Death.rate.from.venomous.snakes	publication_count	gaussian	25	-0.000569415	0.000209586	-2.71686	t	0.0122987	-0.00100298	-0.000135854	0.242956	0.210041		-59.2129	0.0162436	TRUE	beta	-0.000569415	-0.00100298	-0.000135854	β=-0.001 (95% CI: -0.001 - -0.000)
Africa	Deaths.from.cysticercosis	publication_count	gaussian	25	0.0279524	0.0267897	1.0434	t	0.307606	-0.0274663	0.083371	0.0451948	0.00368158		183.319	0.336444	FALSE	beta	0.0279524	-0.0274663	0.083371	β=0.028 (95% CI: -0.027 - 0.083)
Africa	Deaths.from.rabies.by.world.region	publication_count	gaussian	25	0.66662	0.332365	2.00569	t	0.0567922	-0.0209283	1.35417	0.148867	0.111861		309.23	0.072281	FALSE	beta	0.66662	-0.0209283	1.35417	β=0.667 (95% CI: -0.021 - 1.354)
Africa	Dengue.fever.deaths	publication_count	gaussian_log	25	0.00901255	0.00116859	7.7123	t	7.99351e-08	0.00659513	0.01143	0.721143	0.709019		26.7083	2.54339e-07	TRUE	% change	0.905329	0.661693	1.14955	0.9% (95% CI: 0.7% - 1.1%)
Africa	Number.of.people.requiring.preventive.treatment.for.lymphatic.filariasis	publication_count	gaussian	25	76306.2	27180.3	2.80741	t	0.00999829	20079.5	132533	0.255219	0.222837		874.818	0.0139976	TRUE	beta	76306.2	20079.5	132533	β=76306.230 (95% CI: 20079.509 - 132532.950)
Africa	Number.of.people.requiring.preventive.treatment.for.schistosomiasis	publication_count	gaussian	25	-50416.4	12986.9	-3.8821	t	0.00075358	-77281.8	-23550.9	0.395861	0.369594		837.891	0.00127896	TRUE	beta	-50416.4	-77281.8	-23550.9	β=-50416.352 (95% CI: -77281.766 - -23550.938)
Africa	Reported.cases.of.leprosy	publication_count	gaussian_log	25	-0.00605151	0.00137074	-4.41477	t	0.000200215	-0.0088871	-0.00321592	0.458699	0.435164		34.6858	0.000368816	TRUE	% change	-0.603323	-0.884772	-0.321075	-0.6% (95% CI: -0.9% - -0.3%)
Africa	Antibiotic.consumption.rate	publication_count	gaussian	25	0.113847	0.0122197	9.31663	t	2.85668e-09	0.0885683	0.139125	0.790528	0.78142		144.071	1.17628e-08	TRUE	beta	0.113847	0.0885683	0.139125	β=0.114 (95% CI: 0.089 - 0.139)
Africa	Share.of.the.population.using.safely.managed.drinking.water.sources	publication_count	beta	25	0.00296956	0.000610403	4.86493	z	1.145e-06	0.0017732	0.00416593				-94.6241	3.206e-06	TRUE	OR	1.00297	1.00177	1.00417	OR: 1.003 (95% CI: 1.002 - 1.004)
Africa	Share.of.the.population.with.access.to.basic.handwashing.facilities	publication_count	beta	25	0.00932595	0.00214807	4.34155	z	1.41482e-05	0.00511581	0.0135361				-54.6581	3.09491e-05	TRUE	OR	1.00937	1.00513	1.01363	OR: 1.009 (95% CI: 1.005 - 1.014)
Africa	Share.of.the.population.using.basic.sanitation.service	publication_count	beta	25	0.00180231	0.000411555	4.37926	z	1.19082e-05	0.000995674	0.00260894				-152.231	2.68896e-05	TRUE	OR	1.0018	1.001	1.00261	OR: 1.002 (95% CI: 1.001 - 1.003)
Africa	Share.of.deaths.attributed.to.unsafe.sanitation	publication_count	gaussian	25	-0.000129574	1.05468e-05	-12.2856	t	1.38024e-11	-0.000151392	-0.000107756	0.867767	0.862018		-208.678	7.43207e-11	TRUE	beta	-0.000129574	-0.000151392	-0.000107756	β=-0.000 (95% CI: -0.000 - -0.000)
Africa	Share.of.people.practicing.open.defecation	publication_count	beta	25	-0.00482192	0.00058991	-8.174	z	2.98342e-16	-0.00597812	-0.00366572				-100.262	2.08839e-15	TRUE	OR	0.99519	0.99404	0.996341	OR: 0.995 (95% CI: 0.994 - 0.996)
Africa	drugs.pipeline.for.neglected.tropical.diseases.by.country	publication_count	gaussian	25	0.01445	0.00385994	3.74358	t	0.00106108	0.00646511	0.0224349	0.37862	0.351604		86.4509	0.00172734	TRUE	beta	0.01445	0.00646511	0.0224349	β=0.014 (95% CI: 0.006 - 0.022)
Africa	drugs.pipeline.for.neglected.tropical.diseases.by.income	publication_count	gaussian	25	-0.0789168	0.0266113	-2.96554	t	0.00692789	-0.133967	-0.0238671	0.276602	0.24515		182.985	0.0105424	TRUE	beta	-0.0789168	-0.133967	-0.0238671	β=-0.079 (95% CI: -0.134 - -0.024)
Africa	publication_count	PHYSICIANS..PER.1.000.PEOPLE.	negative_binomial	24	1.40958	1.02318	1.37764	z	0.168314	-0.419444	3.32509			0.0837119	260.428	0.2018	FALSE	IRR	4.09423	0.657412	27.8014	IRR: 4.094 (95% CI: 0.657 - 27.801)
Africa	publication_count	NURSES.AND.MIDWIVES..PER.1.000.PEOPLE.	negative_binomial	24	0.46154	0.293547	1.57228	z	0.115885	-0.0732948	0.998171			0.103724	259.883	0.144856	FALSE	IRR	1.58651	0.929327	2.71331	IRR: 1.587 (95% CI: 0.929 - 2.713)
Africa	publication_count	RESEARCH.AND.DEVELOPMENT.EXPENDITURE....OF.GDP.	negative_binomial	24	-244.961	164.852	-1.48594	z	0.137294	-541.734	53.0646			0.0951089	260.119	0.168607	FALSE	IRR	4.12095e-107	5.34456e-236	1.11091e+23	IRR: 0.000 (95% CI: 0.000 - 111091215060655933489152.000)
Africa	publication_count	CHARGES.FOR.THE.USE.OF.INTELLECTUAL.PROPERTY..PAYMENTS..BOP..CURRENT.US..	negative_binomial	24	4.10531e-08	6.13772e-09	6.68865	z	2.25233e-11	2.80872e-08	5.42146e-08			0.626393	238.61	1.12616e-10	TRUE	IRR	1	1	1	IRR: 1.000 (95% CI: 1.000 - 1.000)
Africa	publication_count	International.migrant.stock..total	negative_binomial	24	1.6906e-06	1.8128e-07	9.32591	z	1.10039e-20	1.333e-06	2.05179e-06			0.789825	224.945	1.54055e-19	TRUE	IRR	1	1	1	IRR: 1.000 (95% CI: 1.000 - 1.000)
Africa	publication_count	Population.in.year	negative_binomial	25	2.3073e-08	2.64259e-09	8.73122	z	2.51948e-18	1.81297e-08	2.80297e-08			0.764611	241.602	2.5926e-17	TRUE	IRR	1	1	1	IRR: 1.000 (95% CI: 1.000 - 1.000)
Africa	publication_count	Population.ages.65.	negative_binomial	25	6.2332e-07	6.32729e-08	9.8513	z	6.76624e-23	5.0398e-07	7.4342e-07			0.804186	237.088	1.18409e-21	TRUE	IRR	1	1	1	IRR: 1.000 (95% CI: 1.000 - 1.000)
Africa	publication_count	Sex.ratio	negative_binomial	25	1.45727	0.424626	3.43188	z	0.000599412	0.633063	2.25526			0.313152	268.466	0.00104897	TRUE	IRR	4.2942	1.88337	9.53781	IRR: 4.294 (95% CI: 1.883 - 9.538)
Africa	publication_count	Sex.gap.in.life.expectancy	negative_binomial	25	0.605842	0.0446729	13.5617	z	6.7511e-42	0.519478	0.692733			0.889713	223.131	2.39923e-40	TRUE	IRR	1.8328	1.68115	1.99917	IRR: 1.833 (95% CI: 1.681 - 1.999)
Africa	publication_count	Lifespan.Inequality.in.wome	negative_binomial	25	-6.95794	2.64522	-2.63038	z	0.00852889	-11.8259	-2.12862			0.236434	271.178	0.0121841	TRUE	IRR	0.00095105	7.31293e-06	0.119002	IRR: 0.001 (95% CI: 0.000 - 0.119)
Africa	publication_count	Lifespan.Inequality.in.man	negative_binomial	25	-9.08994	6.65004	-1.3669	z	0.171657	-20.693	3.4812			0.0734505	276.165	0.2018	FALSE	IRR	0.000112795	1.03078e-09	32.4988	IRR: 0.000 (95% CI: 0.000 - 32.499)
Africa	publication_count	Gini.Coefficient	negative_binomial	25	15.5102	11.6634	1.32981	z	0.183579	-8.60048	38.5992			0.0586534	276.575	0.210665	FALSE	IRR	5.4448e+06	0.000184017	5.79991e+16	IRR: 5444800.318 (95% CI: 0.000 - 57999099191304048.000)
Africa	publication_count	Multidimensional.Poverty.Index	negative_binomial	25	-10.9066	2.28353	-4.77618	z	1.78653e-06	-15.1866	-6.71885			0.510443	259.865	4.6477e-06	TRUE	IRR	1.83372e-05	2.53827e-07	0.00120793	IRR: 0.000 (95% CI: 0.000 - 0.001)
Africa	publication_count	Number.of.people.living.in.extreme.poverty	negative_binomial	25	-4.69032e-08	1.39414e-08	-3.3643	z	0.000767378	-7.56495e-08	-2.04625e-08			0.335507	267.62	0.00127896	TRUE	IRR	1	1	1	IRR: 1.000 (95% CI: 1.000 - 1.000)
Africa	publication_count	GDP.per.capita	negative_binomial	25	-0.00836766	0.00204119	-4.09941	z	4.14207e-05	-0.0122211	-0.00425755			0.367356	266.368	8.5278e-05	TRUE	IRR	0.991667	0.987853	0.995751	IRR: 0.992 (95% CI: 0.988 - 0.996)
Africa	publication_count	Share.of.population.with.no.formal.education	negative_binomial	25	-6.01728	0.96155	-6.25789	z	3.90211e-10	-7.65496	-4.34598			0.641243	252.069	1.70717e-09	TRUE	IRR	0.00243629	0.000473689	0.0129588	IRR: 0.002 (95% CI: 0.000 - 0.013)
Africa	publication_count	Average.years.of.schooling	negative_binomial	25	0.361767	0.0332205	10.8899	z	1.28806e-27	0.298439	0.425387			0.833367	233.126	3.00547e-26	TRUE	IRR	1.43586	1.34775	1.53018	IRR: 1.436 (95% CI: 1.348 - 1.530)
Africa	publication_count	Elderly.Literacy.Rate	negative_binomial	25	-6.13628	1.43287	-4.28251	z	1.84799e-05	-8.74072	-3.53548			0.45402	262.624	3.91998e-05	TRUE	IRR	0.00216295	0.000159939	0.0291448	IRR: 0.002 (95% CI: 0.000 - 0.029)
Africa	publication_count	Youth.Literacy.Rate	negative_binomial	25	1.62697	1.47665	1.1018	z	0.270548	-0.954144	4.13819			0.0562978	276.64	0.300609	FALSE	IRR	5.08845	0.385142	62.6892	IRR: 5.088 (95% CI: 0.385 - 62.689)
Africa	publication_count	Human.Development.Index	negative_binomial	25	9.34496	1.26606	7.38111	z	1.56976e-13	6.97919	11.6815			0.692685	248.194	9.98935e-13	TRUE	IRR	11441.1	1074.04	118361	IRR: 11441.056 (95% CI: 1074.044 - 118361.173)
Africa	publication_count	Income.inequality..Atkinson.index	negative_binomial	14	-3.32176	6.78409	-0.48964	z	0.624389	-17.319	10.3615			0.0154346	157.632	0.66223	FALSE	IRR	0.0360891	3.00936e-08	31619.2	IRR: 0.036 (95% CI: 0.000 - 31619.249)
Africa	publication_count	Human.rights.index	negative_binomial	25	-13.5599	4.22195	-3.21177	z	0.00131921	-21.7601	-5.52271			0.301447	268.898	0.00209875	TRUE	IRR	1.29124e-06	3.54586e-10	0.00399499	IRR: 0.000 (95% CI: 0.000 - 0.004)
Africa	publication_count	Private.civil.liberties.index	negative_binomial	25	-14.683	1.79602	-8.1753	z	2.9514e-16	-18.2101	-11.2312			0.741896	243.876	2.08839e-15	TRUE	IRR	4.20008e-07	1.23438e-08	1.32546e-05	IRR: 0.000 (95% CI: 0.000 - 0.000)
Africa	publication_count	LGBT..legal.equality.index	negative_binomial	25	-0.0362996	0.0378028	-0.960236	z	0.336936	-0.106655	0.0362541			0.03637	277.182	0.362854	FALSE	IRR	0.964351	0.898836	1.03692	IRR: 0.964 (95% CI: 0.899 - 1.037)
Africa	publication_count	Percentage.of.territory.effectively.controlled.by.government	negative_binomial	25	-9.31589	2.47707	-3.76084	z	0.000169341	-13.9722	-4.8841			0.409456	264.616	0.000329274	TRUE	IRR	8.99827e-05	8.55009e-07	0.00756593	IRR: 0.000 (95% CI: 0.000 - 0.008)
Africa	publication_count	Rigorous.and.impartial.public.administration.index	negative_binomial	25	-1.13668	0.962048	-1.18152	z	0.237397	-3.052	0.908014			0.0450599	276.947	0.268029	FALSE	IRR	0.320884	0.0472642	2.47939	IRR: 0.321 (95% CI: 0.047 - 2.479)
Africa	publication_count	State.capacity.index	negative_binomial	25	3.55871	0.633638	5.61631	z	1.95075e-08	2.3489	4.73681			0.552973	257.571	6.96641e-08	TRUE	IRR	35.1179	10.474	114.07	IRR: 35.118 (95% CI: 10.474 - 114.070)
Africa	publication_count	Functioning.government.index	negative_binomial	25	0.387949	0.284688	1.36272	z	0.172971	-0.172839	0.957176			0.0660973	276.37	0.2018	FALSE	IRR	1.47395	0.841273	2.60433	IRR: 1.474 (95% CI: 0.841 - 2.604)
Africa	publication_count	Political.corruption.index	negative_binomial	25	-8.64968	1.89858	-4.55588	z	5.21671e-06	-12.2535	-5.06801			0.467617	261.984	1.25921e-05	TRUE	IRR	0.000175183	4.76824e-06	0.00629496	IRR: 0.000 (95% CI: 0.000 - 0.006)
Africa	publication_count	Corruption.Perception.Index	negative_binomial	25	0.335207	0.0969446	3.45772	z	0.000544773	0.144767	0.525155			0.316188	268.352	0.000977798	TRUE	IRR	1.39823	1.15577	1.69072	IRR: 1.398 (95% CI: 1.156 - 1.691)
Africa	publication_count	higher.education.institutions.offering.disciplines.related.to.research.for.health.in.2023.by.income	negative_binomial	25	0.00597037	0.00236021	2.52959	z	0.0114196	0.0011897	0.0107125			0.188283	272.75	0.0153725	TRUE	IRR	1.00599	1.00119	1.01077	IRR: 1.006 (95% CI: 1.001 - 1.011)
Americas	CURRENT.HEALTH.EXPENDITURE....OF.GDP.	publication_count	beta_transformed	24	-2.17886e-05	0.000149662	-0.145585	z	0.884249	-0.000315121	0.000271544				-85.6145	0.90988	FALSE	OR	0.999978	0.999685	1.00027	OR: 1.000 (95% CI: 1.000 - 1.000)
Americas	Antiretroviral.therapy.coverage....of.people.living.with.HIV.	publication_count	beta_transformed	24	0.000656421	0.000220608	2.97551	z	0.00292504	0.000224037	0.0010888				-50.7405	0.00576882	TRUE	OR	1.00066	1.00022	1.00109	OR: 1.001 (95% CI: 1.000 - 1.001)
Americas	Antiretroviral.therapy.coverage.for.PMTCT....of.pregnant.women.living.with.HIV.	publication_count	gaussian	24	2.62601e-06	3.45852e-06	0.759288	t	0.45574	-4.54652e-06	9.79855e-06	0.0255362	-0.0187576		-162.961	0.530451	FALSE	beta	2.62601e-06	-4.54652e-06	9.79855e-06	β=0.000 (95% CI: -0.000 - 0.000)
Americas	Children..0.14..living.with.HIV	publication_count	gaussian	24	-0.00469045	0.0310691	-0.150968	t	0.881376	-0.0691238	0.0597429	0.0010349	-0.0443726		273.989	0.90988	FALSE	beta	-0.00469045	-0.0691238	0.0597429	β=-0.005 (95% CI: -0.069 - 0.060)
Americas	Children..ages.0.14..newly.infected.with.HIV	publication_count	gaussian	24	-0.00298073	0.0046514	-0.640825	t	0.528256	-0.0126271	0.00666568	0.0183242	-0.0262974		182.835	0.595336	FALSE	beta	-0.00298073	-0.0126271	0.00666568	β=-0.003 (95% CI: -0.013 - 0.007)
Americas	Children.with.fever.receiving.antimalarial.drugs....of.children.under.age.5.with.fever.	publication_count	gaussian	24	-3.31027e-07	7.63578e-07	-0.433521	t	0.668858	-1.91459e-06	1.25254e-06	0.00847038	-0.0365992		-235.469	0.742014	FALSE	beta	-3.31027e-07	-1.91459e-06	1.25254e-06	β=-0.000 (95% CI: -0.000 - 0.000)
Americas	Incidence.of.HIV..all..per.1.000.uninfected.population.	publication_count	beta_transformed	24	-0.000208176	0.000131215	-1.58653	z	0.11262	-0.000465352	4.90005e-05				-95.654	0.156785	FALSE	OR	0.999792	0.999535	1.00005	OR: 1.000 (95% CI: 1.000 - 1.000)
Americas	Incidence.of.malaria..per.1.000.population.at.risk.	publication_count	gaussian	24	-0.00374353	0.000405088	-9.24127	t	4.97249e-09	-0.00458363	-0.00290343	0.79516	0.785849		65.6752	1.60476e-08	TRUE	beta	-0.00374353	-0.00458363	-0.00290343	β=-0.004 (95% CI: -0.005 - -0.003)
Americas	Incidence.of.tuberculosis..per.100.000.people.	publication_count	gaussian	24	-0.00227016	0.000970194	-2.3399	t	0.0287672	-0.00428222	-0.000258101	0.199276	0.16288		107.598	0.0464198	TRUE	beta	-0.00227016	-0.00428222	-0.000258101	β=-0.002 (95% CI: -0.004 - -0.000)
Americas	Prevalence.of.moderate.or.severe.food.insecurity.in.the.population....	publication_count	gaussian	24	1.96803e-05	4.442e-06	4.4305	t	0.000210781	1.04682e-05	2.88925e-05	0.471527	0.447505		-150.949	0.000498848	TRUE	beta	1.96803e-05	1.04682e-05	2.88925e-05	β=0.000 (95% CI: 0.000 - 0.000)
Americas	Prevalence.of.severe.food.insecurity.in.the.population....	publication_count	gaussian	24	9.91252e-06	3.91457e-06	2.53221	t	0.0189805	1.79419e-06	1.80308e-05	0.225682	0.190485		-157.016	0.03134	TRUE	beta	9.91252e-06	1.79419e-06	1.80308e-05	β=0.000 (95% CI: 0.000 - 0.000)
Americas	Prevalence.of.anemia.among.pregnant.women....	publication_count	gaussian	24	-1.76243e-05	1.76814e-06	-9.9677	t	1.2803e-09	-2.12912e-05	-1.39574e-05	0.818714	0.810474		-195.165	4.54508e-09	TRUE	beta	-1.76243e-05	-2.12912e-05	-1.39574e-05	β=-0.000 (95% CI: -0.000 - -0.000)
Americas	Tuberculosis.case.detection.rate.....all.forms.	publication_count	beta	24	-5.9966e-05	4.51806e-05	-1.32725	z	0.184426	-0.000148518	2.85864e-05				-140.015	0.238077	FALSE	OR	0.99994	0.999851	1.00003	OR: 1.000 (95% CI: 1.000 - 1.000)
Americas	Tuberculosis.treatment.success.rate....of.new.cases.	publication_count	beta	24	-0.000184187	8.93425e-05	-2.06158	z	0.0392474	-0.000359295	-9.07896e-06				-84.8162	0.0619237	FALSE	OR	0.999816	0.999641	0.999991	OR: 1.000 (95% CI: 1.000 - 1.000)
Americas	NUMBER.OF.DALYS	publication_count	gaussian	25	17504.7	2183.15	8.01812	t	4.12577e-08	12988.6	22020.9	0.736511	0.725055		844.253	1.22054e-07	TRUE	beta	17504.7	12988.6	22020.9	β=17504.736 (95% CI: 12988.554 - 22020.918)
Americas	NUMBER.OF.DEATHS	publication_count	gaussian_log	25	0.000384987	4.24394e-05	9.07146	t	4.65037e-09	0.000297195	0.00047278	0.781559	0.772061		-43.5451	1.57227e-08	TRUE	% change	0.0385062	0.0297239	0.0472892	0.0% (95% CI: 0.0% - 0.0%)
Americas	DEATH.RATE	publication_count	gaussian	25	2.31408	0.805541	2.87271	t	0.00859935	0.647697	3.98047	0.264058	0.232061		449.015	0.015191	TRUE	beta	2.31408	0.647697	3.98047	β=2.314 (95% CI: 0.648 - 3.980)
Americas	HEALTHCARE.ACCESS.AND.QUALITY	publication_count	gaussian	25	0.00960348	0.000586132	16.3845	t	3.5488e-14	0.00839097	0.010816	0.921085	0.917654		87.7283	1.67977e-13	TRUE	beta	0.00960348	0.00839097	0.010816	β=0.010 (95% CI: 0.008 - 0.011)
Americas	OUT.OF.POCKED.EXPENDITURE.ON.HEALTH	publication_count	beta	25	-0.000367405	1.84843e-05	-19.8766	z	6.4949e-88	-0.000403633	-0.000331176				-174.451	4.61138e-86	TRUE	OR	0.999633	0.999596	0.999669	OR: 1.000 (95% CI: 1.000 - 1.000)
Americas	Child.mortality.rate	publication_count	gaussian	25	-6.19298e-06	3.77128e-07	-16.4214	t	3.38297e-14	-6.97313e-06	-5.41283e-06	0.921411	0.917994		-279.707	1.67977e-13	TRUE	beta	-6.19298e-06	-6.97313e-06	-5.41283e-06	β=-0.000 (95% CI: -0.000 - -0.000)
Americas	Life.expectancy.at.birth	publication_count	gaussian	25	0.00204228	0.000358724	5.69317	t	8.50351e-06	0.0013002	0.00278435	0.584929	0.566883		63.1787	2.15625e-05	TRUE	beta	0.00204228	0.0013002	0.00278435	β=0.002 (95% CI: 0.001 - 0.003)
Americas	Healthy.life.expectancy	publication_count	gaussian	25	0.00171491	0.000167457	10.2409	t	4.86964e-10	0.0013685	0.00206132	0.820137	0.812317		25.0874	1.9208e-09	TRUE	beta	0.00171491	0.0013685	0.00206132	β=0.002 (95% CI: 0.001 - 0.002)
Americas	Number.of.people.requiring.treatment.against.neglected.tropical.diseases	publication_count	gaussian	25	-5207.72	647.82	-8.03884	t	3.94676e-08	-6547.84	-3867.61	0.737512	0.726099		783.507	1.21835e-07	TRUE	beta	-5207.72	-6547.84	-3867.61	β=-5207.723 (95% CI: -6547.841 - -3867.606)
Americas	Number.of.people.with.mild.or.severe.anemia.from.neglected.tropical.diseases	publication_count	gaussian	25	-20.9114	15.0822	-1.3865	t	0.178889	-52.1112	10.2885	0.0771344	0.0370098		595.502	0.235206	FALSE	beta	-20.9114	-52.1112	10.2885	β=-20.911 (95% CI: -52.111 - 10.288)
Americas	Death.rate.from.venomous.snakes	publication_count	gaussian	25	-2.41769e-06	1.17144e-06	-2.06386	t	0.0504904	-4.841e-06	5.61546e-09	0.156259	0.119574		-223.037	0.0762727	FALSE	beta	-2.41769e-06	-4.841e-06	5.61546e-09	β=-0.000 (95% CI: -0.000 - 0.000)
Americas	Deaths.from.cysticercosis	publication_count	gaussian	25	-0.00823914	0.0019846	-4.15154	t	0.000385912	-0.0123446	-0.00413368	0.428362	0.403509		148.71	0.000856243	TRUE	beta	-0.00823914	-0.0123446	-0.00413368	β=-0.008 (95% CI: -0.012 - -0.004)
Americas	Deaths.from.rabies.by.world.region	publication_count	gaussian	25	-0.00173487	0.000538437	-3.22206	t	0.00377426	-0.00284871	-0.000621032	0.310999	0.281042		83.4846	0.0072425	TRUE	beta	-0.00173487	-0.00284871	-0.000621032	β=-0.002 (95% CI: -0.003 - -0.001)
Americas	Dengue.fever.deaths	publication_count	gaussian	25	-0.0287495	0.0421742	-0.681684	t	0.502246	-0.115993	0.0584945	0.019804	-0.0228133		301.529	0.575152	FALSE	beta	-0.0287495	-0.115993	0.0584945	β=-0.029 (95% CI: -0.116 - 0.058)
Americas	Number.of.people.requiring.preventive.treatment.for.lymphatic.filariasis	publication_count	gaussian	25	-797.141	383.463	-2.0788	t	0.048977	-1590.4	-3.88735	0.158169	0.121567		757.289	0.0755949	FALSE	beta	-797.141	-1590.4	-3.88735	β=-797.141 (95% CI: -1590.395 - -3.887)
Americas	Number.of.people.requiring.preventive.treatment.for.schistosomiasis	publication_count	gaussian	25	459.971	106.354	4.32491	t	0.000250518	239.962	679.981	0.448506	0.424528		693.165	0.000573767	TRUE	beta	459.971	239.962	679.981	β=459.971 (95% CI: 239.962 - 679.981)
Americas	Reported.cases.of.leprosy	publication_count	gaussian	25	0.0173287	0.0156165	1.10964	t	0.278621	-0.0149764	0.0496338	0.0508146	0.00954572		251.855	0.33529	FALSE	beta	0.0173287	-0.0149764	0.0496338	β=0.017 (95% CI: -0.015 - 0.050)
Americas	Antibiotic.consumption.rate	publication_count	gaussian	25	0.00794388	0.00228058	3.48327	t	0.00200829	0.00322613	0.0126616	0.345348	0.316884		155.66	0.00407395	TRUE	beta	0.00794388	0.00322613	0.0126616	β=0.008 (95% CI: 0.003 - 0.013)
Americas	Share.of.the.population.using.safely.managed.drinking.water.sources	publication_count	beta	25	0.00189888	0.000308576	6.15367	z	7.57124e-10	0.00129408	0.00250368				-38.8533	2.82925e-09	TRUE	OR	1.0019	1.00129	1.00251	OR: 1.002 (95% CI: 1.001 - 1.003)
Americas	Share.of.the.population.with.access.to.basic.handwashing.facilities	publication_count	beta_transformed	25	0.00366341	0.000416095	8.80426	z	1.31713e-18	0.00284788	0.00447894				-40.7246	9.35164e-18	TRUE	OR	1.00367	1.00285	1.00449	OR: 1.004 (95% CI: 1.003 - 1.004)
Americas	Share.of.the.population.using.basic.sanitation.service	publication_count	beta	25	-7.2849e-05	2.97348e-05	-2.44996	z	0.0142874	-0.000131128	-1.45698e-05				-146.925	0.0241525	TRUE	OR	0.999927	0.999869	0.999985	OR: 1.000 (95% CI: 1.000 - 1.000)
Americas	Share.of.deaths.attributed.to.unsafe.sanitation	publication_count	gaussian	25	-1.3103e-06	8.57486e-08	-15.2808	t	1.55022e-13	-1.48769e-06	-1.13292e-06	0.910332	0.906433		-353.766	6.87911e-13	TRUE	beta	-1.3103e-06	-1.48769e-06	-1.13292e-06	β=-0.000 (95% CI: -0.000 - -0.000)
Americas	Share.of.people.practicing.open.defecation	publication_count	gaussian	25	-2.56371e-05	1.15829e-06	-22.1335	t	5.24887e-17	-2.80332e-05	-2.3241e-05	0.955156	0.953207		-223.602	3.10558e-16	TRUE	beta	-2.56371e-05	-2.80332e-05	-2.3241e-05	β=-0.000 (95% CI: -0.000 - -0.000)
Americas	drugs.pipeline.for.neglected.tropical.diseases.by.country	publication_count	gaussian	25	0.000466302	0.000377173	1.23631	t	0.228821	-0.000313939	0.00124654	0.0623137	0.0215448		65.6863	0.280108	FALSE	beta	0.000466302	-0.000313939	0.00124654	β=0.000 (95% CI: -0.000 - 0.001)
Americas	drugs.pipeline.for.neglected.tropical.diseases.by.income	publication_count	gaussian	25	-0.000148517	0.000484946	-0.306254	t	0.762167	-0.0011517	0.000854672	0.00406132	-0.0392404		78.253	0.82394	FALSE	beta	-0.000148517	-0.0011517	0.000854672	β=-0.000 (95% CI: -0.001 - 0.001)
Americas	publication_count	PHYSICIANS..PER.1.000.PEOPLE.	negative_binomial	24	0.166903	0.0945688	1.76488	z	0.0775834	-0.0103302	0.356626			0.121167	364.086	0.112417	FALSE	IRR	1.18164	0.989723	1.4285	IRR: 1.182 (95% CI: 0.990 - 1.429)
Americas	publication_count	NURSES.AND.MIDWIVES..PER.1.000.PEOPLE.	negative_binomial	24	0.0470511	0.0341411	1.37814	z	0.168161	-0.0104964	0.102565			0.0949376	364.811	0.225272	FALSE	IRR	1.04818	0.989559	1.10801	IRR: 1.048 (95% CI: 0.990 - 1.108)
Americas	publication_count	RESEARCH.AND.DEVELOPMENT.EXPENDITURE....OF.GDP.	negative_binomial	24	-2.57859	16.4266	-0.156976	z	0.875264	-32.6629	24.0111			0.00131512	367.238	0.90988	FALSE	IRR	0.075881	6.52644e-15	2.67848e+10	IRR: 0.076 (95% CI: 0.000 - 26784776831.538)
Americas	publication_count	CHARGES.FOR.THE.USE.OF.INTELLECTUAL.PROPERTY..PAYMENTS..BOP..CURRENT.US..	negative_binomial	24	2.75771e-11	1.44813e-12	19.0433	z	7.46145e-81	2.47111e-11	3.04306e-11			0.933277	301.664	2.64881e-79	TRUE	IRR	1	1	1	IRR: 1.000 (95% CI: 1.000 - 1.000)
Americas	publication_count	International.migrant.stock..total	negative_binomial	24	1.33208e-07	1.67535e-08	7.95105	z	1.84939e-15	1.00051e-07	1.66144e-07			0.711837	336.913	1.01005e-14	TRUE	IRR	1	1	1	IRR: 1.000 (95% CI: 1.000 - 1.000)
Americas	publication_count	Population.in.year	negative_binomial	25	2.52375e-08	1.92752e-09	13.0932	z	3.59909e-39	2.14016e-08	2.90611e-08			0.863436	332.401	4.25892e-38	TRUE	IRR	1	1	1	IRR: 1.000 (95% CI: 1.000 - 1.000)
Americas	publication_count	Population.ages.65.	negative_binomial	25	6.50304e-08	6.9182e-09	9.3999	z	5.46131e-21	5.08065e-08	7.93679e-08			0.763082	346.244	4.84691e-20	TRUE	IRR	1	1	1	IRR: 1.000 (95% CI: 1.000 - 1.000)
Americas	publication_count	Sex.ratio	negative_binomial	25	2.49842	1.65583	1.50887	z	0.131333	-0.943643	5.86004			0.0735947	380.831	0.17932	FALSE	IRR	12.1633	0.389207	350.739	IRR: 12.163 (95% CI: 0.389 - 350.739)
Americas	publication_count	Sex.gap.in.life.expectancy	negative_binomial	25	-0.828311	0.461276	-1.7957	z	0.0725426	-1.63679	0.000757078			0.130134	379.217	0.107303	FALSE	IRR	0.436786	0.194603	1.00076	IRR: 0.437 (95% CI: 0.195 - 1.001)
Americas	publication_count	Lifespan.Inequality.in.wome	negative_binomial	25	-66.5349	19.2678	-3.45318	z	0.000554028	-103.892	-29.1094			0.321272	372.876	0.001192	TRUE	IRR	1.27129e-29	7.59392e-46	2.28015e-13	IRR: 0.000 (95% CI: 0.000 - 0.000)
Americas	publication_count	Lifespan.Inequality.in.man	negative_binomial	25	-38.8306	2.67726	-14.5039	z	1.14537e-47	-44.0696	-33.5443			0.884637	328.167	1.62642e-46	TRUE	IRR	1.36793e-17	7.2583e-20	2.70333e-15	IRR: 0.000 (95% CI: 0.000 - 0.000)
Americas	publication_count	Gini.Coefficient	negative_binomial	25	16.6162	2.66807	6.22778	z	4.73087e-10	10.9101	22.4864			0.574429	361.023	1.9208e-09	TRUE	IRR	1.64552e+07	54723.9	5.83055e+09	IRR: 16455167.750 (95% CI: 54723.856 - 5830546984.755)
Americas	publication_count	Multidimensional.Poverty.Index	negative_binomial	25	-42.2092	12.8744	-3.27853	z	0.00104351	-66.4063	-17.3989			0.299673	373.675	0.00217909	TRUE	IRR	4.66413e-19	1.44587e-29	2.77818e-08	IRR: 0.000 (95% CI: 0.000 - 0.000)
Americas	publication_count	Number.of.people.living.in.extreme.poverty	negative_binomial	25	-2.18787e-07	2.03251e-08	-10.7644	z	5.06833e-27	-2.60514e-07	-1.76631e-07			0.798067	342.225	5.14074e-26	TRUE	IRR	1	1	1	IRR: 1.000 (95% CI: 1.000 - 1.000)
Americas	publication_count	GDP.per.capita	negative_binomial	25	0.10801	0.0121832	8.86547	z	7.61803e-19	0.083491	0.132461			0.742743	348.317	6.00978e-18	TRUE	IRR	1.11406	1.08708	1.14163	IRR: 1.114 (95% CI: 1.087 - 1.142)
Americas	publication_count	Share.of.population.with.no.formal.education	negative_binomial	25	-31.9707	2.16294	-14.7811	z	1.93955e-49	-36.1831	-27.7203			0.888701	327.268	3.4427e-48	TRUE	IRR	1.30407e-14	1.93152e-16	9.14583e-13	IRR: 0.000 (95% CI: 0.000 - 0.000)
Americas	publication_count	Average.years.of.schooling	negative_binomial	25	1.20579	0.139735	8.62911	z	6.1832e-18	0.931041	1.4757			0.731327	349.411	3.99097e-17	TRUE	IRR	3.33939	2.53715	4.3741	IRR: 3.339 (95% CI: 2.537 - 4.374)
Americas	publication_count	Elderly.Literacy.Rate	negative_binomial	25	9.41307	1.88941	4.98201	z	6.29279e-07	5.34162	13.4486			0.44385	367.808	1.71842e-06	TRUE	IRR	12247.4	208.85	692887	IRR: 12247.426 (95% CI: 208.850 - 692887.325)
Americas	publication_count	Youth.Literacy.Rate	negative_binomial	25	-5.60533	3.33977	-1.67836	z	0.0932771	-12.2963	0.989167			0.0974545	380.162	0.132454	FALSE	IRR	0.00367819	4.5684e-06	2.68899	IRR: 0.004 (95% CI: 0.000 - 2.689)
Americas	publication_count	Human.Development.Index	negative_binomial	25	20.4415	1.38152	14.7964	z	1.54623e-49	17.6751	23.1923			0.887919	327.443	3.4427e-48	TRUE	IRR	7.54454e+08	4.74463e+07	1.18107e+10	IRR: 754454243.333 (95% CI: 47446270.058 - 11810664420.385)
Americas	publication_count	Income.inequality..Atkinson.index	negative_binomial	14	10.2388	8.00856	1.27848	z	0.201081	-5.41249	25.836			0.104825	191.339	0.254942	FALSE	IRR	27966.7	0.00446053	1.66129e+11	IRR: 27966.733 (95% CI: 0.004 - 166129271364.359)
Americas	publication_count	Human.rights.index	negative_binomial	25	-3.87972	3.18064	-1.21979	z	0.222544	-9.82098	1.73926			0.0656101	381.052	0.277204	FALSE	IRR	0.0206567	5.43003e-05	5.69311	IRR: 0.021 (95% CI: 0.000 - 5.693)
Americas	publication_count	Private.civil.liberties.index	negative_binomial	25	-9.58447	3.51865	-2.7239	z	0.00645154	-16.6646	-2.89168			0.239476	375.78	0.0120542	TRUE	IRR	6.87887e-05	5.7898e-08	0.055483	IRR: 0.000 (95% CI: 0.000 - 0.055)
Americas	publication_count	LGBT..legal.equality.index	negative_binomial	25	0.571885	0.126241	4.53012	z	5.89512e-06	0.309901	0.83112			0.414754	369.104	1.5502e-05	TRUE	IRR	1.7716	1.36329	2.29589	IRR: 1.772 (95% CI: 1.363 - 2.296)
Americas	publication_count	Percentage.of.territory.effectively.controlled.by.government	negative_binomial	25	-18.7443	20.2402	-0.926089	z	0.3544	-55.0738	16.7354			0.0396397	381.756	0.419373	FALSE	IRR	7.23557e-09	1.20717e-24	1.85392e+07	IRR: 0.000 (95% CI: 0.000 - 18539206.366)
Americas	publication_count	Rigorous.and.impartial.public.administration.index	negative_binomial	25	-0.935781	0.227081	-4.12092	z	3.77364e-05	-1.40243	-0.485822			0.403041	369.607	9.23891e-05	TRUE	IRR	0.392279	0.245998	0.615192	IRR: 0.392 (95% CI: 0.246 - 0.615)
Americas	publication_count	State.capacity.index	negative_binomial	25	-3.76457	1.40512	-2.67919	z	0.00738011	-6.78624	-0.661369			0.180072	377.703	0.0134356	TRUE	IRR	0.0231775	0.0011292	0.516144	IRR: 0.023 (95% CI: 0.001 - 0.516)
Americas	publication_count	Functioning.government.index	negative_binomial	25	-0.476588	0.0895301	-5.32321	z	1.0195e-07	-0.664167	-0.294606			0.519057	364.121	2.89538e-07	TRUE	IRR	0.620898	0.514702	0.744825	IRR: 0.621 (95% CI: 0.515 - 0.745)
Americas	publication_count	Political.corruption.index	negative_binomial	25	0.0167368	5.73843	0.00291661	z	0.997673	-10.9492	10.828			3.56906e-07	382.795	0.997673	FALSE	IRR	1.01688	1.75712e-05	50413	IRR: 1.017 (95% CI: 0.000 - 50413.011)
Americas	publication_count	Corruption.Perception.Index	negative_binomial	25	-0.102287	0.0390288	-2.6208	z	0.00877227	-0.177103	-0.0296546			0.231237	376.055	0.015191	TRUE	IRR	0.902771	0.837694	0.970781	IRR: 0.903 (95% CI: 0.838 - 0.971)
Americas	publication_count	higher.education.institutions.offering.disciplines.related.to.research.for.health.in.2023.by.income	negative_binomial	25	-0.597287	7.11408	-0.0839584	z	0.933089	-14.3467	13.6965			0.000270554	382.788	0.946419	FALSE	IRR	0.550303	5.87918e-07	887776	IRR: 0.550 (95% CI: 0.000 - 887776.416)
Americas	publication_count	Distribution.of.R.D.funding.flows.for.neglected.diseases.by.country	negative_binomial	25	3.99722e-05	0.000134261	0.297721	z	0.765916	-0.000232057	0.000304824			0.00328953	382.711	0.82394	FALSE	IRR	1.00004	0.999768	1.0003	IRR: 1.000 (95% CI: 1.000 - 1.000)
Eastern Mediterranean	CURRENT.HEALTH.EXPENDITURE....OF.GDP.	publication_count	beta_transformed	24	-0.000868318	0.00068386	-1.26973	z	0.20418	-0.00220866	0.000472022				-122.739	0.263512	FALSE	OR	0.999132	0.997794	1.00047	OR: 0.999 (95% CI: 0.998 - 1.000)
Eastern Mediterranean	Antiretroviral.therapy.coverage....of.people.living.with.HIV.	publication_count	beta_transformed	24	0.00650018	0.00136462	4.76335	z	1.90402e-06	0.00382557	0.0091748				-57.468	5.63271e-06	TRUE	OR	1.00652	1.00383	1.00922	OR: 1.007 (95% CI: 1.004 - 1.009)
Eastern Mediterranean	Antiretroviral.therapy.coverage.for.PMTCT....of.pregnant.women.living.with.HIV.	publication_count	beta	24	7.5949e-05	0.000341222	0.222579	z	0.823863	-0.000592834	0.000744732				-99.2366	0.847743	FALSE	OR	1.00008	0.999407	1.00075	OR: 1.000 (95% CI: 0.999 - 1.001)
Eastern Mediterranean	Children..0.14..living.with.HIV	publication_count	gaussian	24	6.15987	0.978187	6.29723	t	2.4494e-06	4.13123	8.18851	0.643177	0.626957		360.216	6.95631e-06	TRUE	beta	6.15987	4.13123	8.18851	β=6.160 (95% CI: 4.131 - 8.189)
Eastern Mediterranean	Children..ages.0.14..newly.infected.with.HIV	publication_count	gaussian	24	0.048294	0.0767147	0.629527	t	0.535488	-0.110803	0.207391	0.0176951	-0.0269552		238.027	0.603486	FALSE	beta	0.048294	-0.110803	0.207391	β=0.048 (95% CI: -0.111 - 0.207)
Eastern Mediterranean	Children.with.fever.receiving.antimalarial.drugs....of.children.under.age.5.with.fever.	publication_count	gaussian	24	-1.23181e-05	2.17401e-05	-0.566606	t	0.576717	-5.74042e-05	3.27681e-05	0.014383	-0.0304178		-154.07	0.629953	FALSE	beta	-1.23181e-05	-5.74042e-05	3.27681e-05	β=-0.000 (95% CI: -0.000 - 0.000)
Eastern Mediterranean	Incidence.of.HIV..all..per.1.000.uninfected.population.	publication_count	gaussian	24	-5.992e-05	1.62061e-05	-3.69738	t	0.00125803	-9.35294e-05	-2.63107e-05	0.383246	0.355211		-168.171	0.00235053	TRUE	beta	-5.992e-05	-9.35294e-05	-2.63107e-05	β=-0.000 (95% CI: -0.000 - -0.000)
Eastern Mediterranean	Incidence.of.malaria..per.1.000.population.at.risk.	publication_count	gaussian	24	-0.0294417	0.00496467	-5.93024	t	5.73557e-06	-0.0397377	-0.0191456	0.615167	0.597675		106.615	1.45438e-05	TRUE	beta	-0.0294417	-0.0397377	-0.0191456	β=-0.029 (95% CI: -0.040 - -0.019)
Eastern Mediterranean	Incidence.of.tuberculosis..per.100.000.people.	publication_count	gaussian	24	0.0707471	0.0244438	2.89427	t	0.00841534	0.0200536	0.121441	0.275763	0.242843		183.129	0.0142259	TRUE	beta	0.0707471	0.0200536	0.121441	β=0.071 (95% CI: 0.020 - 0.121)
Eastern Mediterranean	Prevalence.of.moderate.or.severe.food.insecurity.in.the.population....	publication_count	beta	24	0.00142253	0.00034063	4.17617	z	2.9646e-05	0.000754905	0.00209015				-99.7966	6.5777e-05	TRUE	OR	1.00142	1.00076	1.00209	OR: 1.001 (95% CI: 1.001 - 1.002)
Eastern Mediterranean	Prevalence.of.severe.food.insecurity.in.the.population....	publication_count	beta_transformed	24	-0.000281882	0.000609096	-0.462787	z	0.643517	-0.00147569	0.000911924				-120.887	0.690382	FALSE	OR	0.999718	0.998525	1.00091	OR: 1.000 (95% CI: 0.999 - 1.001)
Eastern Mediterranean	Prevalence.of.anemia.among.pregnant.women....	publication_count	gaussian	24	-0.000118565	2.11781e-05	-5.59848	t	1.25349e-05	-0.000162486	-7.46444e-05	0.587574	0.568828		-155.327	2.96659e-05	TRUE	beta	-0.000118565	-0.000162486	-7.46444e-05	β=-0.000 (95% CI: -0.000 - -0.000)
Eastern Mediterranean	Tuberculosis.case.detection.rate.....all.forms.	publication_count	beta	24	0.000592153	0.00043666	1.3561	z	0.175069	-0.000263685	0.00144799				-80.905	0.230183	FALSE	OR	1.00059	0.999736	1.00145	OR: 1.001 (95% CI: 1.000 - 1.001)
Eastern Mediterranean	Tuberculosis.treatment.success.rate....of.new.cases.	publication_count	beta	24	0.00229886	0.000336163	6.83853	z	8.00091e-12	0.00163999	0.00295773				-120.784	5.68064e-11	TRUE	OR	1.0023	1.00164	1.00296	OR: 1.002 (95% CI: 1.002 - 1.003)
Eastern Mediterranean	NUMBER.OF.DALYS	publication_count	gaussian	25	60177.7	7609.48	7.90825	t	5.22491e-08	44436.3	75919.1	0.731121	0.719431		826.022	1.85484e-07	TRUE	beta	60177.7	44436.3	75919.1	β=60177.675 (95% CI: 44436.257 - 75919.092)
Eastern Mediterranean	NUMBER.OF.DEATHS	publication_count	gaussian	25	988.192	135.873	7.27293	t	2.11283e-07	707.118	1269.27	0.696952	0.683776		624.75	6.52222e-07	TRUE	beta	988.192	707.118	1269.27	β=988.192 (95% CI: 707.118 - 1269.266)
Eastern Mediterranean	DEATH.RATE	publication_count	gaussian	25	-12.8371	3.5698	-3.59603	t	0.00152482	-20.2218	-5.4524	0.359891	0.332061		442.79	0.00277596	TRUE	beta	-12.8371	-20.2218	-5.4524	β=-12.837 (95% CI: -20.222 - -5.452)
Eastern Mediterranean	HEALTHCARE.ACCESS.AND.QUALITY	publication_count	gaussian	25	0.0747934	0.00619267	12.0777	t	1.9428e-11	0.0619828	0.0876039	0.863802	0.85788		124.945	1.14949e-10	TRUE	beta	0.0747934	0.0619828	0.0876039	β=0.075 (95% CI: 0.062 - 0.088)
Eastern Mediterranean	OUT.OF.POCKED.EXPENDITURE.ON.HEALTH	publication_count	beta	25	-0.00165699	0.000286707	-5.7794	z	7.49671e-09	-0.00221893	-0.00109506				-96.2981	3.13098e-08	TRUE	OR	0.998344	0.997784	0.998906	OR: 0.998 (95% CI: 0.998 - 0.999)
Eastern Mediterranean	Child.mortality.rate	publication_count	gaussian	25	-7.58359e-05	6.24093e-06	-12.1514	t	1.72026e-11	-8.87463e-05	-6.29256e-05	0.865226	0.859366		-220.055	1.11035e-10	TRUE	beta	-7.58359e-05	-8.87463e-05	-6.29256e-05	β=-0.000 (95% CI: -0.000 - -0.000)
Eastern Mediterranean	Life.expectancy.at.birth	publication_count	gaussian	25	0.0156446	0.00206749	7.56698	t	1.09932e-07	0.0113677	0.0199216	0.713428	0.700969		70.0932	3.71676e-07	TRUE	beta	0.0156446	0.0113677	0.0199216	β=0.016 (95% CI: 0.011 - 0.020)
Eastern Mediterranean	Healthy.life.expectancy	publication_count	gaussian	25	0.0115162	0.000961535	11.9769	t	2.29673e-11	0.00952714	0.0135053	0.861818	0.85581		31.8153	1.25437e-10	TRUE	beta	0.0115162	0.00952714	0.0135053	β=0.012 (95% CI: 0.010 - 0.014)
Eastern Mediterranean	Number.of.people.requiring.treatment.against.neglected.tropical.diseases	publication_count	gaussian	25	-53241	6361.79	-8.36888	t	1.96222e-08	-66401.4	-40080.7	0.752789	0.742041		817.067	7.3325e-08	TRUE	beta	-53241	-66401.4	-40080.7	β=-53241.017 (95% CI: -66401.376 - -40080.658)
Eastern Mediterranean	Number.of.people.with.mild.or.severe.anemia.from.neglected.tropical.diseases	publication_count	gaussian	25	1813.99	320.421	5.66127	t	9.18868e-06	1151.15	2476.83	0.582197	0.564032		667.646	2.24964e-05	TRUE	beta	1813.99	1151.15	2476.83	β=1813.990 (95% CI: 1151.148 - 2476.831)
Eastern Mediterranean	Death.rate.from.venomous.snakes	publication_count	beta	25	0.00261876	0.000497944	5.25914	z	1.44731e-07	0.0016428	0.00359471				-82.6872	4.67085e-07	TRUE	OR	1.00262	1.00164	1.0036	OR: 1.003 (95% CI: 1.002 - 1.004)
Eastern Mediterranean	Deaths.from.cysticercosis	publication_count	gaussian	25	0.00101611	0.000623466	1.62978	t	0.116769	-0.000273626	0.00230585	0.10353	0.0645529		10.1534	0.159434	FALSE	beta	0.00101611	-0.000273626	0.00230585	β=0.001 (95% CI: -0.000 - 0.002)
Eastern Mediterranean	Deaths.from.rabies.by.world.region	publication_count	gaussian	25	0.294417	0.105032	2.8031	t	0.0100977	0.0771407	0.511693	0.254636	0.222229		266.49	0.016673	TRUE	beta	0.294417	0.0771407	0.511693	β=0.294 (95% CI: 0.077 - 0.512)
Eastern Mediterranean	Dengue.fever.deaths	publication_count	gaussian	25	0.742604	0.0873723	8.49931	t	1.49466e-08	0.56186	0.923347	0.7585	0.748		257.285	5.89561e-08	TRUE	beta	0.742604	0.56186	0.923347	β=0.743 (95% CI: 0.562 - 0.923)
Eastern Mediterranean	Number.of.people.requiring.preventive.treatment.for.lymphatic.filariasis	publication_count	gaussian	25	4751.05	3666.02	1.29597	t	0.207841	-2832.69	12334.8	0.0680538	0.0275344		789.507	0.263512	FALSE	beta	4751.05	-2832.69	12334.8	β=4751.051 (95% CI: -2832.691 - 12334.793)
Eastern Mediterranean	Number.of.people.requiring.preventive.treatment.for.schistosomiasis	publication_count	gaussian_log	25	0.00777499	0.00132048	5.88802	t	5.30901e-06	0.00504338	0.0105066	0.601171	0.58383		47.6761	1.39607e-05	TRUE	% change	0.780529	0.505612	1.0562	0.8% (95% CI: 0.5% - 1.1%)
Eastern Mediterranean	Reported.cases.of.leprosy	publication_count	gaussian	25	-0.112713	0.105787	-1.06547	t	0.29772	-0.331551	0.106124	0.0470362	0.00560301		266.848	0.370845	FALSE	beta	-0.112713	-0.331551	0.106124	β=-0.113 (95% CI: -0.332 - 0.106)
Eastern Mediterranean	Antibiotic.consumption.rate	publication_count	gaussian	25	0.124166	0.0295391	4.20345	t	0.000339107	0.06306	0.185273	0.434459	0.40987		203.062	0.000668794	TRUE	beta	0.124166	0.06306	0.185273	β=0.124 (95% CI: 0.063 - 0.185)
Eastern Mediterranean	Share.of.the.population.using.safely.managed.drinking.water.sources	publication_count	beta	25	0.00166055	0.000284736	5.83189	z	5.48025e-09	0.00110248	0.00221862				-106.524	2.43186e-08	TRUE	OR	1.00166	1.0011	1.00222	OR: 1.002 (95% CI: 1.001 - 1.002)
Eastern Mediterranean	Share.of.the.population.with.access.to.basic.handwashing.facilities	publication_count	beta	25	0.00643162	0.000999895	6.4323	z	1.25689e-10	0.00447186	0.00839138				-41.0613	6.37423e-10	TRUE	OR	1.00645	1.00448	1.00843	OR: 1.006 (95% CI: 1.004 - 1.008)
Eastern Mediterranean	Share.of.the.population.using.basic.sanitation.service	publication_count	beta	25	-0.0001975	0.000305035	-0.647467	z	0.51733	-0.000795358	0.000400358				-104.195	0.592426	FALSE	OR	0.999803	0.999205	1.0004	OR: 1.000 (95% CI: 0.999 - 1.000)
Eastern Mediterranean	Share.of.deaths.attributed.to.unsafe.sanitation	publication_count	gaussian	25	-2.08911e-05	2.18073e-06	-9.57984	t	1.70749e-09	-2.54023e-05	-1.63799e-05	0.799605	0.790892		-272.628	8.0821e-09	TRUE	beta	-2.08911e-05	-2.54023e-05	-1.63799e-05	β=-0.000 (95% CI: -0.000 - -0.000)
Eastern Mediterranean	Share.of.people.practicing.open.defecation	publication_count	beta	25	-0.00582871	0.000508154	-11.4703	z	1.85916e-30	-0.00682467	-0.00483274				-149.485	2.64e-29	TRUE	OR	0.994188	0.993199	0.995179	OR: 0.994 (95% CI: 0.993 - 0.995)
Eastern Mediterranean	drugs.pipeline.for.neglected.tropical.diseases.by.country	publication_count	gaussian	25	0.053345	0.0107154	4.97835	t	4.92152e-05	0.0311785	0.0755115	0.518667	0.49774		152.361	0.000102773	TRUE	beta	0.053345	0.0311785	0.0755115	β=0.053 (95% CI: 0.031 - 0.076)
Eastern Mediterranean	drugs.pipeline.for.neglected.tropical.diseases.by.income	publication_count	gaussian	25	-0.0427245	0.0169628	-2.51872	t	0.0191844	-0.0778148	-0.00763424	0.216192	0.182114		175.328	0.0289807	TRUE	beta	-0.0427245	-0.0778148	-0.00763424	β=-0.043 (95% CI: -0.078 - -0.008)
Eastern Mediterranean	publication_count	PHYSICIANS..PER.1.000.PEOPLE.	negative_binomial	24	-0.000740489	0.347591	-0.00213035	z	0.9983	-0.652065	0.681399			1.90452e-07	285.519	0.9983	FALSE	IRR	0.99926	0.520969	1.97664	IRR: 0.999 (95% CI: 0.521 - 1.977)
Eastern Mediterranean	publication_count	NURSES.AND.MIDWIVES..PER.1.000.PEOPLE.	negative_binomial	24	0.21085	0.22105	0.953857	z	0.340156	-0.221525	0.655273			0.034735	284.631	0.409341	FALSE	IRR	1.23473	0.801296	1.92567	IRR: 1.235 (95% CI: 0.801 - 1.926)
Eastern Mediterranean	publication_count	RESEARCH.AND.DEVELOPMENT.EXPENDITURE....OF.GDP.	negative_binomial	24	-72.422	92.0595	-0.786687	z	0.431465	-235.764	92.6053			0.028885	284.783	0.502197	FALSE	IRR	3.52808e-32	4.06589e-103	1.65188e+40	IRR: 0.000 (95% CI: 0.000 - 16518751987219181820875069162776277549056.000)
Eastern Mediterranean	publication_count	CHARGES.FOR.THE.USE.OF.INTELLECTUAL.PROPERTY..PAYMENTS..BOP..CURRENT.US..	negative_binomial	24	-3.24885e-08	7.98863e-09	-4.06684	z	4.76544e-05	-4.78334e-08	-1.6514e-08			0.379232	273.658	0.000102529	TRUE	IRR	1	1	1	IRR: 1.000 (95% CI: 1.000 - 1.000)
Eastern Mediterranean	publication_count	International.migrant.stock..total	negative_binomial	24	1.08464e-06	1.02804e-07	10.5505	z	5.05065e-26	8.79954e-07	1.28899e-06			0.810658	244.808	4.48245e-25	TRUE	IRR	1	1	1	IRR: 1.000 (95% CI: 1.000 - 1.000)
Eastern Mediterranean	publication_count	Population.in.year	negative_binomial	25	2.81548e-08	2.47709e-09	11.3661	z	6.16796e-30	2.31775e-08	3.31316e-08			0.824879	254.947	7.29875e-29	TRUE	IRR	1	1	1	IRR: 1.000 (95% CI: 1.000 - 1.000)
Eastern Mediterranean	publication_count	Population.ages.65.	negative_binomial	25	4.28159e-07	3.27525e-08	13.0726	z	4.7237e-39	3.61431e-07	4.95264e-07			0.861855	249.027	8.38456e-38	TRUE	IRR	1	1	1	IRR: 1.000 (95% CI: 1.000 - 1.000)
Eastern Mediterranean	publication_count	Sex.ratio	negative_binomial	25	-0.949337	0.204941	-4.63224	z	3.61732e-06	-1.32696	-0.565993			0.468709	282.988	9.87808e-06	TRUE	IRR	0.386998	0.265283	0.567796	IRR: 0.387 (95% CI: 0.265 - 0.568)
Eastern Mediterranean	publication_count	Sex.gap.in.life.expectancy	negative_binomial	25	2.15753	0.842838	2.55984	z	0.0104721	0.415066	3.92299			0.185652	293.991	0.0168982	TRUE	IRR	8.64972	1.51447	50.5515	IRR: 8.650 (95% CI: 1.514 - 50.552)
Eastern Mediterranean	publication_count	Lifespan.Inequality.in.wome	negative_binomial	25	-15.0959	8.32915	-1.81241	z	0.0699221	-28.8965	-0.762129			0.140183	295.404	0.0973426	FALSE	IRR	2.77938e-07	2.82115e-13	0.466672	IRR: 0.000 (95% CI: 0.000 - 0.467)
Eastern Mediterranean	publication_count	Lifespan.Inequality.in.man	negative_binomial	25	-14.7992	1.35937	-10.8868	z	1.33302e-27	-17.2938	-12.2743			0.817101	256.081	1.35207e-26	TRUE	IRR	3.73938e-07	3.086e-08	4.67042e-06	IRR: 0.000 (95% CI: 0.000 - 0.000)
Eastern Mediterranean	publication_count	Gini.Coefficient	negative_binomial	25	6.78314	1.85024	3.66608	z	0.000246294	3.2782	9.9456			0.335096	288.747	0.000499625	TRUE	IRR	882.84	26.5281	20860.3	IRR: 882.840 (95% CI: 26.528 - 20860.291)
Eastern Mediterranean	publication_count	Multidimensional.Poverty.Index	negative_binomial	25	15.0595	4.48387	3.3586	z	0.000783396	5.48448	24.38			0.265132	291.33	0.00150327	TRUE	IRR	3.46942e+06	240.924	3.87358e+10	IRR: 3469424.590 (95% CI: 240.924 - 38735778670.278)
Eastern Mediterranean	publication_count	Number.of.people.living.in.extreme.poverty	negative_binomial	25	-2.20345e-07	2.41809e-08	-9.11237	z	8.05996e-20	-2.66884e-07	-1.73097e-07			0.752482	263.624	6.35841e-19	TRUE	IRR	1	1	1	IRR: 1.000 (95% CI: 1.000 - 1.000)
Eastern Mediterranean	publication_count	GDP.per.capita	negative_binomial	25	-0.00986981	0.0485983	-0.20309	z	0.839065	-0.1243	0.123281			0.000915532	299.323	0.851052	FALSE	IRR	0.990179	0.883115	1.1312	IRR: 0.990 (95% CI: 0.883 - 1.131)
Eastern Mediterranean	publication_count	Share.of.population.with.no.formal.education	negative_binomial	25	-11.2223	0.81758	-13.7262	z	7.07635e-43	-12.8222	-9.6228			0.878986	245.724	1.67474e-41	TRUE	IRR	1.33733e-05	2.70007e-06	6.6202e-05	IRR: 0.000 (95% CI: 0.000 - 0.000)
Eastern Mediterranean	publication_count	Average.years.of.schooling	negative_binomial	25	0.508547	0.0331259	15.352	z	3.4368e-53	0.444209	0.573201			0.893366	242.828	2.44013e-51	TRUE	IRR	1.66287	1.55926	1.77394	IRR: 1.663 (95% CI: 1.559 - 1.774)
Eastern Mediterranean	publication_count	Elderly.Literacy.Rate	negative_binomial	25	0.860783	1.01137	0.851105	z	0.394711	-1.21122	2.85776			0.0253482	298.675	0.467075	FALSE	IRR	2.36501	0.297834	17.4225	IRR: 2.365 (95% CI: 0.298 - 17.423)
Eastern Mediterranean	publication_count	Youth.Literacy.Rate	negative_binomial	25	7.17779	2.55722	2.80687	z	0.00500251	2.10238	11.6371			0.219344	292.895	0.00887946	TRUE	IRR	1310.01	8.18562	113224	IRR: 1310.013 (95% CI: 8.186 - 113223.541)
Eastern Mediterranean	publication_count	Human.Development.Index	negative_binomial	25	21.0404	1.41546	14.8647	z	5.58487e-50	18.2742	23.8057			0.89867	241.312	1.98263e-48	TRUE	IRR	1.3732e+09	8.63717e+07	2.18123e+10	IRR: 1373202565.330 (95% CI: 86371687.076 - 21812258540.769)
Eastern Mediterranean	publication_count	Income.inequality..Atkinson.index	negative_binomial	14	34.2825	16.2108	2.11479	z	0.0344481	2.01185	66.2137			0.236404	150.287	0.0489163	TRUE	IRR	773922527618848	7.47713	5.70465e+28	IRR: 773922527618847.625 (95% CI: 7.477 - 57046529595771178000928735232.000)
Eastern Mediterranean	publication_count	Human.rights.index	negative_binomial	25	2.33353	5.16615	0.451697	z	0.651488	-7.70994	12.7135			0.00767414	299.145	0.690382	FALSE	IRR	10.3143	0.000448346	332207	IRR: 10.314 (95% CI: 0.000 - 332206.896)
Eastern Mediterranean	publication_count	Private.civil.liberties.index	negative_binomial	25	-6.56146	4.82203	-1.36073	z	0.1736	-15.8268	2.62572			0.0696872	297.458	0.230183	FALSE	IRR	0.00141382	1.33822e-07	13.8145	IRR: 0.001 (95% CI: 0.000 - 13.815)
Eastern Mediterranean	publication_count	LGBT..legal.equality.index	negative_binomial	25	0.245254	0.0993404	2.46882	z	0.013556	0.0252131	0.467431			0.155206	294.945	0.0209233	TRUE	IRR	1.27795	1.02553	1.59589	IRR: 1.278 (95% CI: 1.026 - 1.596)
Eastern Mediterranean	publication_count	Percentage.of.territory.effectively.controlled.by.government	negative_binomial	25	-24.9263	9.22799	-2.70116	z	0.00690985	-42.8772	-6.57624			0.212853	293.11	0.0119658	TRUE	IRR	1.49506e-11	2.39138e-19	0.00139308	IRR: 0.000 (95% CI: 0.000 - 0.001)
Eastern Mediterranean	publication_count	Rigorous.and.impartial.public.administration.index	negative_binomial	25	-1.21869	0.551148	-2.21119	z	0.0270227	-2.35409	-0.164102			0.166106	294.608	0.0391554	TRUE	IRR	0.295616	0.0949797	0.848655	IRR: 0.296 (95% CI: 0.095 - 0.849)
Eastern Mediterranean	publication_count	State.capacity.index	negative_binomial	25	2.04201	0.898834	2.27184	z	0.0230959	-0.377802	4.41557			0.0951804	296.733	0.0341627	TRUE	IRR	7.7061	0.685366	82.7289	IRR: 7.706 (95% CI: 0.685 - 82.729)
Eastern Mediterranean	publication_count	Functioning.government.index	negative_binomial	25	-0.279748	0.471019	-0.593922	z	0.552564	-1.06751	0.517942			0.0179088	298.874	0.613001	FALSE	IRR	0.755974	0.343863	1.67857	IRR: 0.756 (95% CI: 0.344 - 1.679)
Eastern Mediterranean	publication_count	Political.corruption.index	negative_binomial	25	-3.2153	3.19076	-1.00769	z	0.313602	-10.6768	3.81773			0.028831	298.581	0.383893	FALSE	IRR	0.0401432	2.30746e-05	45.5008	IRR: 0.040 (95% CI: 0.000 - 45.501)
Eastern Mediterranean	publication_count	Corruption.Perception.Index	negative_binomial	25	-0.0274095	0.0882243	-0.31068	z	0.756044	-0.212624	0.152327			0.00330288	299.26	0.789399	FALSE	IRR	0.972963	0.80846	1.16454	IRR: 0.973 (95% CI: 0.808 - 1.165)
Eastern Mediterranean	publication_count	higher.education.institutions.offering.disciplines.related.to.research.for.health.in.2023.by.income	negative_binomial	25	-0.0190561	0.00758216	-2.51328	z	0.0119614	-0.0350468	-0.00288034			0.169799	294.492	0.0188725	TRUE	IRR	0.981124	0.96556	0.997124	IRR: 0.981 (95% CI: 0.966 - 0.997)
Eastern Mediterranean	publication_count	Distribution.of.R.D.funding.flows.for.neglected.diseases.by.country	negative_binomial	25	-0.994215	0.235236	-4.22646	z	2.37395e-05	-1.45432	-0.54154			0.420026	285.234	5.43711e-05	TRUE	IRR	0.370014	0.233559	0.581851	IRR: 0.370 (95% CI: 0.234 - 0.582)
Europe	CURRENT.HEALTH.EXPENDITURE....OF.GDP.	publication_count	beta_transformed	24	-0.000149387	0.000318378	-0.469213	z	0.638917	-0.000773397	0.000474623				-98.844	0.699767	FALSE	OR	0.999851	0.999227	1.00047	OR: 1.000 (95% CI: 0.999 - 1.000)
Europe	Antiretroviral.therapy.coverage....of.people.living.with.HIV.	publication_count	beta_transformed	24	-0.000350755	0.000710251	-0.493847	z	0.621414	-0.00174282	0.00104131				-20.5632	0.691574	FALSE	OR	0.999649	0.998259	1.00104	OR: 1.000 (95% CI: 0.998 - 1.001)
Europe	Antiretroviral.therapy.coverage.for.PMTCT....of.pregnant.women.living.with.HIV.	publication_count	gaussian	24	6.03869e-07	6.7585e-07	0.893497	t	0.381262	-7.97757e-07	2.0055e-06	0.0350173	-0.00884555		-282.468	0.45357	FALSE	beta	6.03869e-07	-7.97757e-07	2.0055e-06	β=0.000 (95% CI: -0.000 - 0.000)
Europe	Children..0.14..living.with.HIV	publication_count	gaussian	24	-0.0678803	0.0261464	-2.59617	t	0.0164849	-0.122105	-0.0136561	0.234519	0.199724		224.568	0.0270823	TRUE	beta	-0.0678803	-0.122105	-0.0136561	β=-0.068 (95% CI: -0.122 - -0.014)
Europe	Children..ages.0.14..newly.infected.with.HIV	publication_count	gaussian	24	-0.0158793	0.00453212	-3.50374	t	0.00200603	-0.0252784	-0.00648031	0.358155	0.32898		140.447	0.00364254	TRUE	beta	-0.0158793	-0.0252784	-0.00648031	β=-0.016 (95% CI: -0.025 - -0.006)
Europe	Incidence.of.HIV..all..per.1.000.uninfected.population.	publication_count	gaussian	24	-3.33469e-05	7.59325e-06	-4.39165	t	0.000231768	-4.90944e-05	-1.75995e-05	0.46714	0.442919		-166.354	0.000456913	TRUE	beta	-3.33469e-05	-4.90944e-05	-1.75995e-05	β=-0.000 (95% CI: -0.000 - -0.000)
Europe	Incidence.of.malaria..per.1.000.population.at.risk.	publication_count	beta_transformed	24	-0.00349275	0.000551311	-6.33536	z	2.36782e-10	-0.0045733	-0.0024122				-123.997	7.42636e-10	TRUE	OR	0.996513	0.995437	0.997591	OR: 0.997 (95% CI: 0.995 - 0.998)
Europe	Incidence.of.tuberculosis..per.100.000.people.	publication_count	gaussian	24	-0.010142	0.000770311	-13.1661	t	6.5654e-12	-0.0117395	-0.00854447	0.88738	0.88226		55.3838	2.83133e-11	TRUE	beta	-0.010142	-0.0117395	-0.00854447	β=-0.010 (95% CI: -0.012 - -0.009)
Europe	Prevalence.of.moderate.or.severe.food.insecurity.in.the.population....	publication_count	gaussian	24	-1.42754e-05	3.2097e-06	-4.44757	t	0.000202173	-2.09319e-05	-7.61885e-06	0.473443	0.449509		-207.686	0.000414639	TRUE	beta	-1.42754e-05	-2.09319e-05	-7.61885e-06	β=-0.000 (95% CI: -0.000 - -0.000)
Europe	Prevalence.of.severe.food.insecurity.in.the.population....	publication_count	gaussian	24	-5.43105e-06	3.38065e-06	-1.60651	t	0.122422	-1.24421e-05	1.58e-06	0.104995	0.0643129		-205.195	0.168942	FALSE	beta	-5.43105e-06	-1.24421e-05	1.58e-06	β=-0.000 (95% CI: -0.000 - 0.000)
Europe	Prevalence.of.anemia.among.pregnant.women....	publication_count	gaussian	24	2.30378e-05	6.37175e-06	3.61562	t	0.00153266	9.82363e-06	3.6252e-05	0.372732	0.34422		-174.772	0.0029376	TRUE	beta	2.30378e-05	9.82363e-06	3.6252e-05	β=0.000 (95% CI: 0.000 - 0.000)
Europe	Tuberculosis.case.detection.rate.....all.forms.	publication_count	beta	24	0.000426583	0.000334214	1.27638	z	0.201821	-0.000228463	0.00108163				-88.8051	0.262749	FALSE	OR	1.00043	0.999772	1.00108	OR: 1.000 (95% CI: 1.000 - 1.001)
Europe	Tuberculosis.treatment.success.rate....of.new.cases.	publication_count	beta	24	0.00148809	0.000227816	6.532	z	6.48987e-11	0.00104158	0.00193461				-68.9677	2.35685e-10	TRUE	OR	1.00149	1.00104	1.00194	OR: 1.001 (95% CI: 1.001 - 1.002)
Europe	NUMBER.OF.DALYS	publication_count	gaussian	25	7737.92	1059.12	7.306	t	1.96203e-07	5546.97	9928.88	0.698865	0.685772		766.34	5.01409e-07	TRUE	beta	7737.92	5546.97	9928.88	β=7737.925 (95% CI: 5546.970 - 9928.879)
Europe	NUMBER.OF.DEATHS	publication_count	gaussian_log	25	0.0051888	0.00117749	4.40665	t	0.000204315	0.00275297	0.00762463	0.457784	0.43421		80.8619	0.000414639	TRUE	% change	0.520228	0.275676	0.765377	0.5% (95% CI: 0.3% - 0.8%)
Europe	DEATH.RATE	publication_count	gaussian	25	1.39933	1.20704	1.15931	t	0.258225	-1.09762	3.89628	0.0552085	0.0141306		427.489	0.323955	FALSE	beta	1.39933	-1.09762	3.89628	β=1.399 (95% CI: -1.098 - 3.896)
Europe	HEALTHCARE.ACCESS.AND.QUALITY	publication_count	gaussian	25	0.0224556	0.00156567	14.3425	t	5.82926e-13	0.0192168	0.0256945	0.899434	0.895062		95.1083	2.68146e-12	TRUE	beta	0.0224556	0.0192168	0.0256945	β=0.022 (95% CI: 0.019 - 0.026)
Europe	OUT.OF.POCKED.EXPENDITURE.ON.HEALTH	publication_count	gaussian	25	-7.9329e-07	6.28313e-06	-0.126257	t	0.900626	-1.37909e-05	1.22044e-05	0.000692599	-0.0427555		-180.802	0.911012	FALSE	beta	-7.9329e-07	-1.37909e-05	1.22044e-05	β=-0.000 (95% CI: -0.000 - 0.000)
Europe	Child.mortality.rate	publication_count	gaussian	25	-5.04885e-06	4.38393e-07	-11.5167	t	4.99757e-11	-5.95574e-06	-4.14197e-06	0.852218	0.845793		-313.927	2.02818e-10	TRUE	beta	-5.04885e-06	-5.95574e-06	-4.14197e-06	β=-0.000 (95% CI: -0.000 - -0.000)
Europe	Life.expectancy.at.birth	publication_count	gaussian	25	0.00497454	0.000650294	7.64969	t	9.1667e-08	0.00362931	0.00631978	0.717853	0.705586		51.1759	2.53001e-07	TRUE	beta	0.00497454	0.00362931	0.00631978	β=0.005 (95% CI: 0.004 - 0.006)
Europe	Healthy.life.expectancy	publication_count	gaussian	25	0.00515353	0.000482787	10.6745	t	2.19985e-10	0.00415481	0.00615225	0.832051	0.824748		36.2835	7.22808e-10	TRUE	beta	0.00515353	0.00415481	0.00615225	β=0.005 (95% CI: 0.004 - 0.006)
Europe	Number.of.people.requiring.treatment.against.neglected.tropical.diseases	publication_count	gaussian	25	-175.426	32.5004	-5.39766	t	1.74897e-05	-242.659	-108.194	0.558836	0.539655		592.143	3.89286e-05	TRUE	beta	-175.426	-242.659	-108.194	β=-175.426 (95% CI: -242.659 - -108.194)
Europe	Number.of.people.with.mild.or.severe.anemia.from.neglected.tropical.diseases	publication_count	gaussian	25	21.6891	9.0911	2.38575	t	0.0256659	2.88268	40.4954	0.198377	0.163524		528.445	0.0402489	TRUE	beta	21.6891	2.88268	40.4954	β=21.689 (95% CI: 2.883 - 40.495)
Europe	Death.rate.from.venomous.snakes	publication_count	gaussian	25	6.63486e-09	4.08223e-09	1.6253	t	0.117724	-1.80988e-09	1.50796e-08	0.10302	0.0640213		-547.751	0.165775	FALSE	beta	6.63486e-09	-1.80988e-09	1.50796e-08	β=0.000 (95% CI: -0.000 - 0.000)
Europe	Deaths.from.cysticercosis	publication_count	beta_transformed	25	0.000707872	0.000388236	1.8233	z	0.0682573	-5.30562e-05	0.0014688				-127.737	0.100208	FALSE	OR	1.00071	0.999947	1.00147	OR: 1.001 (95% CI: 1.000 - 1.001)
Europe	Deaths.from.rabies.by.world.region	publication_count	beta	25	0.000339754	0.000515831	0.658653	z	0.510118	-0.000671256	0.00135076				-45.4038	0.586636	FALSE	OR	1.00034	0.999329	1.00135	OR: 1.000 (95% CI: 0.999 - 1.001)
Europe	Dengue.fever.deaths	publication_count	beta_transformed	25	-0.000948706	0.0009188	-1.03255	z	0.301815	-0.00274952	0.000852109				-67.1929	0.365355	FALSE	OR	0.999052	0.997254	1.00085	OR: 0.999 (95% CI: 0.997 - 1.001)
Europe	Reported.cases.of.leprosy	publication_count	gaussian	25	0.00516911	0.0014494	3.56639	t	0.00163955	0.0021708	0.00816741	0.356087	0.328091		91.2498	0.00305753	TRUE	beta	0.00516911	0.0021708	0.00816741	β=0.005 (95% CI: 0.002 - 0.008)
Europe	Antibiotic.consumption.rate	publication_count	gaussian	25	0.00757209	0.00154503	4.90093	t	5.96418e-05	0.00437595	0.0107682	0.510838	0.48957		94.4446	0.000128603	TRUE	beta	0.00757209	0.00437595	0.0107682	β=0.008 (95% CI: 0.004 - 0.011)
Europe	Share.of.the.population.using.safely.managed.drinking.water.sources	publication_count	gaussian	25	8.85954e-06	7.80094e-06	1.1357	t	0.267778	-7.27793e-06	2.4997e-05	0.0531012	0.0119317		-169.983	0.32994	FALSE	beta	8.85954e-06	-7.27793e-06	2.4997e-05	β=0.000 (95% CI: -0.000 - 0.000)
Europe	Share.of.the.population.with.access.to.basic.handwashing.facilities	publication_count	beta_transformed	23	0.00262758	0.00134331	1.95605	z	0.0504598	-5.26425e-06	0.00526043				-4.54705	0.0773718	FALSE	OR	1.00263	0.999995	1.00527	OR: 1.003 (95% CI: 1.000 - 1.005)
Europe	Share.of.the.population.using.basic.sanitation.service	publication_count	gaussian	25	-5.59886e-05	5.09563e-06	-10.9876	t	1.25649e-10	-6.65297e-05	-4.54475e-05	0.839974	0.833016		-191.276	4.33489e-10	TRUE	beta	-5.59886e-05	-6.65297e-05	-4.54475e-05	β=-0.000 (95% CI: -0.000 - -0.000)
Europe	Share.of.deaths.attributed.to.unsafe.sanitation	publication_count	gaussian	25	-1.7641e-07	2.33303e-08	-7.56144	t	1.11283e-07	-2.24673e-07	-1.28148e-07	0.713129	0.700656		-460.596	2.95327e-07	TRUE	beta	-1.7641e-07	-2.24673e-07	-1.28148e-07	β=-0.000 (95% CI: -0.000 - -0.000)
Europe	Share.of.people.practicing.open.defecation	publication_count	gaussian	25	-5.46531e-07	7.64399e-08	-7.14981	t	2.787e-07	-7.04659e-07	-3.88403e-07	0.689692	0.6762		-401.258	6.86797e-07	TRUE	beta	-5.46531e-07	-7.04659e-07	-3.88403e-07	β=-0.000 (95% CI: -0.000 - -0.000)
Europe	Homelessness.rate	publication_count	gaussian	25	-1566.67	1157.46	-1.35353	t	0.189038	-3961.06	827.73	0.0737778	0.0335073		770.78	0.25084	FALSE	beta	-1566.67	-3961.06	827.73	β=-1566.667 (95% CI: -3961.065 - 827.730)
Europe	drugs.pipeline.for.neglected.tropical.diseases.by.country	publication_count	gaussian	25	0.000195659	0.000163369	1.19766	t	0.243248	-0.000142294	0.000533613	0.0587034	0.0177775		-17.8949	0.310817	FALSE	beta	0.000195659	-0.000142294	0.000533613	β=0.000 (95% CI: -0.000 - 0.001)
Europe	drugs.pipeline.for.neglected.tropical.diseases.by.income	publication_count	gaussian	25	0.00180493	0.000665829	2.7108	t	0.0124694	0.000427557	0.0031823	0.242135	0.209185		52.3563	0.0209851	TRUE	beta	0.00180493	0.000427557	0.0031823	β=0.002 (95% CI: 0.000 - 0.003)
Europe	publication_count	PHYSICIANS..PER.1.000.PEOPLE.	negative_binomial	24	-0.0198092	0.0796352	-0.24875	z	0.803554	-0.167696	0.114028			0.00317702	324.54	0.840079	FALSE	IRR	0.980386	0.845611	1.12078	IRR: 0.980 (95% CI: 0.846 - 1.121)
Europe	publication_count	NURSES.AND.MIDWIVES..PER.1.000.PEOPLE.	negative_binomial	24	-0.00476479	0.0317461	-0.150091	z	0.880693	-0.0633597	0.0481046			0.00117028	324.589	0.906983	FALSE	IRR	0.995247	0.938606	1.04928	IRR: 0.995 (95% CI: 0.939 - 1.049)
Europe	publication_count	RESEARCH.AND.DEVELOPMENT.EXPENDITURE....OF.GDP.	negative_binomial	24	3.04339	10.5942	0.287269	z	0.773906	-15.3278	20.2706			0.00456018	324.506	0.821531	FALSE	IRR	20.9762	2.20403e-07	6.35912e+08	IRR: 20.976 (95% CI: 0.000 - 635911656.332)
Europe	publication_count	CHARGES.FOR.THE.USE.OF.INTELLECTUAL.PROPERTY..PAYMENTS..BOP..CURRENT.US..	negative_binomial	24	5.42584e-11	3.74128e-12	14.5026	z	1.16606e-47	4.68474e-11	6.16839e-11			0.89655	269.958	1.60916e-46	TRUE	IRR	1	1	1	IRR: 1.000 (95% CI: 1.000 - 1.000)
Europe	publication_count	International.migrant.stock..total	negative_binomial	24	2.61554e-07	1.67856e-08	15.582	z	9.64242e-55	2.28745e-07	2.94346e-07			0.909287	266.813	1.66332e-53	TRUE	IRR	1	1	1	IRR: 1.000 (95% CI: 1.000 - 1.000)
Europe	publication_count	Population.in.year	negative_binomial	25	6.4519e-08	5.27938e-09	12.2209	z	2.40285e-34	5.40336e-08	7.50373e-08			0.853185	291.041	2.07246e-33	TRUE	IRR	1	1	1	IRR: 1.000 (95% CI: 1.000 - 1.000)
Europe	publication_count	Population.ages.65.	negative_binomial	25	1.91454e-07	1.42229e-08	13.461	z	2.65196e-41	1.63077e-07	2.19937e-07			0.875559	286.909	3.04976e-40	TRUE	IRR	1	1	1	IRR: 1.000 (95% CI: 1.000 - 1.000)
Europe	publication_count	Sex.ratio	negative_binomial	25	1.37415	0.582469	2.35918	z	0.0183154	0.230602	2.53494			0.180305	334.225	0.0293898	TRUE	IRR	3.95171	1.25936	12.6157	IRR: 3.952 (95% CI: 1.259 - 12.616)
Europe	publication_count	Sex.gap.in.life.expectancy	negative_binomial	25	-0.700964	0.0546631	-12.8233	z	1.21362e-37	-0.80812	-0.593426			0.86599	288.762	1.19629e-36	TRUE	IRR	0.496107	0.445695	0.552431	IRR: 0.496 (95% CI: 0.446 - 0.552)
Europe	publication_count	Lifespan.Inequality.in.wome	negative_binomial	25	-43.8809	15.4617	-2.83803	z	0.00453926	-72.6314	-14.7021			0.25404	331.843	0.008031	TRUE	IRR	8.76502e-20	2.86145e-32	4.12053e-07	IRR: 0.000 (95% CI: 0.000 - 0.000)
Europe	publication_count	Lifespan.Inequality.in.man	negative_binomial	25	-21.0964	1.18114	-17.861	z	2.37298e-71	-23.426	-18.7683			0.927981	273.261	1.63736e-69	TRUE	IRR	6.88585e-10	6.70246e-11	7.06375e-09	IRR: 0.000 (95% CI: 0.000 - 0.000)
Europe	publication_count	Gini.Coefficient	negative_binomial	25	16.3669	12.3762	1.32245	z	0.186018	-10.8757	42.8483			0.0524508	337.893	0.25084	FALSE	IRR	1.2825e+07	1.89122e-05	4.06255e+18	IRR: 12825001.829 (95% CI: 0.000 - 4062546497917501952.000)
Europe	publication_count	Multidimensional.Poverty.Index	negative_binomial	23	-1.6509	14.7716	-0.111762	z	0.911012	-29.7354	28.9172			0.000521637	313.33	0.911012	FALSE	IRR	0.191877	1.21918e-13	3.61878e+12	IRR: 0.192 (95% CI: 0.000 - 3618781025352.549)
Europe	publication_count	Number.of.people.living.in.extreme.poverty	negative_binomial	25	-4.61887e-06	8.1372e-07	-5.67624	z	1.37688e-08	-6.16193e-06	-3.03315e-06			0.550605	319.076	4.13065e-08	TRUE	IRR	0.999995	0.999994	0.999997	IRR: 1.000 (95% CI: 1.000 - 1.000)
Europe	publication_count	GDP.per.capita	negative_binomial	25	0.0926253	0.0116241	7.96837	z	1.60787e-15	0.069265	0.116086			0.708448	308.213	8.53409e-15	TRUE	IRR	1.09705	1.07172	1.12309	IRR: 1.097 (95% CI: 1.072 - 1.123)
Europe	publication_count	Share.of.population.with.no.formal.education	negative_binomial	25	-25.2396	2.43033	-10.3853	z	2.89398e-25	-29.8713	-20.5567			0.808294	297.712	2.21872e-24	TRUE	IRR	1.09286e-11	1.06432e-13	1.18126e-09	IRR: 0.000 (95% CI: 0.000 - 0.000)
Europe	publication_count	Average.years.of.schooling	negative_binomial	25	0.338995	0.0197584	17.1571	z	5.56589e-66	0.300614	0.377339			0.920689	275.666	1.92023e-64	TRUE	IRR	1.40354	1.35069	1.4584	IRR: 1.404 (95% CI: 1.351 - 1.458)
Europe	publication_count	Elderly.Literacy.Rate	negative_binomial	25	4.15449	2.1852	1.9012	z	0.0572762	-0.196791	8.50752			0.121567	335.976	0.0859143	FALSE	IRR	63.7192	0.821362	4951.88	IRR: 63.719 (95% CI: 0.821 - 4951.881)
Europe	publication_count	Youth.Literacy.Rate	negative_binomial	25	7.63791	0.871839	8.76069	z	1.94057e-18	5.88972	9.38902			0.746137	304.744	1.21727e-17	TRUE	IRR	2075.41	361.304	11956.4	IRR: 2075.407 (95% CI: 361.304 - 11956.435)
Europe	publication_count	Human.Development.Index	negative_binomial	25	13.2277	0.774498	17.079	z	2.12701e-65	11.709	14.7454			0.921883	275.289	4.89212e-64	TRUE	IRR	555524	121667	2.53426e+06	IRR: 555523.709 (95% CI: 121667.007 - 2534260.890)
Europe	publication_count	Income.inequality..Atkinson.index	negative_binomial	14	28.146	17.4549	1.61249	z	0.106855	-6.75168	63.1538			0.150972	176.662	0.153604	FALSE	IRR	1.67353e+12	0.00116892	2.67502e+27	IRR: 1673532384674.854 (95% CI: 0.001 - 2675020974326508200214396928.000)
Europe	publication_count	Human.rights.index	negative_binomial	25	-8.86593	1.07882	-8.21817	z	2.06626e-16	-11.0604	-6.70243			0.72644	306.617	1.1881e-15	TRUE	IRR	0.000141115	1.57234e-05	0.00122793	IRR: 0.000 (95% CI: 0.000 - 0.001)
Europe	publication_count	Private.civil.liberties.index	negative_binomial	25	-8.42744	1.12196	-7.51135	z	5.85227e-14	-10.7179	-6.17758			0.690548	309.708	2.88433e-13	TRUE	IRR	0.00021878	2.21454e-05	0.00207544	IRR: 0.000 (95% CI: 0.000 - 0.002)
Europe	publication_count	LGBT..legal.equality.index	negative_binomial	25	-0.142912	0.0293375	-4.87133	z	1.10852e-06	-0.201022	-0.0855826			0.490573	322.23	2.6375e-06	TRUE	IRR	0.86683	0.817894	0.917977	IRR: 0.867 (95% CI: 0.818 - 0.918)
Europe	publication_count	Percentage.of.territory.effectively.controlled.by.government	negative_binomial	25	6.62847	17.2002	0.385372	z	0.699962	-24.1773	38.8229			0.00672927	339.087	0.754646	FALSE	IRR	756.322	3.16184e-11	7.2538e+16	IRR: 756.322 (95% CI: 0.000 - 72537966403936928.000)
Europe	publication_count	Rigorous.and.impartial.public.administration.index	negative_binomial	25	-0.892636	0.161068	-5.54197	z	2.99083e-08	-1.24263	-0.555908			0.533212	320.031	8.59864e-08	TRUE	IRR	0.409575	0.288625	0.573551	IRR: 0.410 (95% CI: 0.289 - 0.574)
Europe	publication_count	State.capacity.index	negative_binomial	25	-4.8998	1.09121	-4.49024	z	7.11433e-06	-6.96247	-2.82067			0.45487	323.935	1.6363e-05	TRUE	IRR	0.0074481	0.000946758	0.0595658	IRR: 0.007 (95% CI: 0.001 - 0.060)
Europe	publication_count	Functioning.government.index	negative_binomial	25	-0.775571	0.0764086	-10.1503	z	3.30301e-24	-0.926702	-0.624188			0.79912	298.882	2.27907e-23	TRUE	IRR	0.460441	0.395857	0.535696	IRR: 0.460 (95% CI: 0.396 - 0.536)
Europe	publication_count	Political.corruption.index	negative_binomial	25	13.3412	2.03295	6.56251	z	5.29092e-11	9.15947	17.6108			0.619418	314.9	2.02818e-10	TRUE	IRR	622337	9504.03	4.44925e+07	IRR: 622336.570 (95% CI: 9504.028 - 44492540.906)
Europe	publication_count	Corruption.Perception.Index	negative_binomial	25	0.0548705	0.0897614	0.611293	z	0.541006	-0.113269	0.227225			0.0156402	338.859	0.611957	FALSE	IRR	1.0564	0.892911	1.25511	IRR: 1.056 (95% CI: 0.893 - 1.255)
Europe	publication_count	higher.education.institutions.offering.disciplines.related.to.research.for.health.in.2023.by.income	negative_binomial	25	5.97474	8.13236	0.734686	z	0.462531	-10.7598	22.5539			0.0190799	338.77	0.540926	FALSE	IRR	393.364	2.12356e-05	6.23809e+09	IRR: 393.364 (95% CI: 0.000 - 6238087996.348)
Europe	publication_count	Distribution.of.R.D.funding.flows.for.neglected.diseases.by.country	negative_binomial	25	0.00288032	0.00112803	2.55341	z	0.0106674	0.00069829	0.00505593			0.209092	333.322	0.0184012	TRUE	IRR	1.00288	1.0007	1.00507	IRR: 1.003 (95% CI: 1.001 - 1.005)
South-East Asia	CURRENT.HEALTH.EXPENDITURE....OF.GDP.	publication_count	gaussian	24	-2.6167e-05	8.78896e-06	-2.97726	t	0.00695111	-4.43942e-05	-7.93982e-06	0.287197	0.254797		-155.153	0.00949093	TRUE	beta	-2.6167e-05	-4.43942e-05	-7.93982e-06	β=-0.000 (95% CI: -0.000 - -0.000)
South-East Asia	Antiretroviral.therapy.coverage....of.people.living.with.HIV.	publication_count	beta_transformed	24	0.00247583	0.000713472	3.47011	z	0.000520238	0.00107745	0.00387421				-67.6772	0.000753814	TRUE	OR	1.00248	1.00108	1.00388	OR: 1.002 (95% CI: 1.001 - 1.004)
South-East Asia	Antiretroviral.therapy.coverage.for.PMTCT....of.pregnant.women.living.with.HIV.	publication_count	beta	24	-0.00111911	0.00020706	-5.40475	z	6.48983e-08	-0.00152494	-0.000713277				-108.426	1.21257e-07	TRUE	OR	0.998882	0.998476	0.999287	OR: 0.999 (95% CI: 0.998 - 0.999)
South-East Asia	Children..0.14..living.with.HIV	publication_count	gaussian	24	12.5509	9.57497	1.3108	t	0.203444	-7.30639	32.4082	0.0724423	0.0302806		512.103	0.222223	FALSE	beta	12.5509	-7.30639	32.4082	β=12.551 (95% CI: -7.306 - 32.408)
South-East Asia	Children..ages.0.14..newly.infected.with.HIV	publication_count	gaussian	24	0.636884	0.630671	1.00985	t	0.323545	-0.671047	1.94481	0.044301	0.000860141		381.537	0.348056	FALSE	beta	0.636884	-0.671047	1.94481	β=0.637 (95% CI: -0.671 - 1.945)
South-East Asia	Children.with.fever.receiving.antimalarial.drugs....of.children.under.age.5.with.fever.	publication_count	beta_transformed	24	0.000312924	0.000711664	0.439707	z	0.660149	-0.00108191	0.00170776				-101.269	0.660149	FALSE	OR	1.00031	0.998919	1.00171	OR: 1.000 (95% CI: 0.999 - 1.002)
South-East Asia	Incidence.of.HIV..all..per.1.000.uninfected.population.	publication_count	beta_transformed	24	-0.00200444	0.0003058	-6.55475	z	5.57347e-11	-0.0026038	-0.00140508				-121.158	1.46562e-10	TRUE	OR	0.997998	0.9974	0.998596	OR: 0.998 (95% CI: 0.997 - 0.999)
South-East Asia	Incidence.of.malaria..per.1.000.population.at.risk.	publication_count	gaussian	24	-0.0258269	0.00168869	-15.294	t	3.32173e-13	-0.029329	-0.0223248	0.914031	0.910124		97.2414	1.17921e-12	TRUE	beta	-0.0258269	-0.029329	-0.0223248	β=-0.026 (95% CI: -0.029 - -0.022)
South-East Asia	Incidence.of.tuberculosis..per.100.000.people.	publication_count	gaussian	24	-0.165438	0.0110982	-14.9068	t	5.56856e-13	-0.188454	-0.142422	0.909914	0.905819		187.617	1.71899e-12	TRUE	beta	-0.165438	-0.188454	-0.142422	β=-0.165 (95% CI: -0.188 - -0.142)
South-East Asia	Prevalence.of.moderate.or.severe.food.insecurity.in.the.population....	publication_count	gaussian_log	24	0.0010647	0.000355261	2.99696	t	0.00664121	0.000327937	0.00180147	0.289905	0.257628		22.4162	0.00924561	TRUE	% change	0.106527	0.0327991	0.180309	0.1% (95% CI: 0.0% - 0.2%)
South-East Asia	Prevalence.of.severe.food.insecurity.in.the.population....	publication_count	gaussian	24	-1.29385e-06	1.90437e-06	-0.679413	t	0.503962	-5.24327e-06	2.65557e-06	0.0205507	-0.0239697		-228.561	0.51857	FALSE	beta	-1.29385e-06	-5.24327e-06	2.65557e-06	β=-0.000 (95% CI: -0.000 - 0.000)
South-East Asia	Prevalence.of.anemia.among.pregnant.women....	publication_count	gaussian	24	-3.99051e-05	4.33407e-06	-9.2073	t	5.30664e-09	-4.88934e-05	-3.09168e-05	0.793958	0.784593		-189.088	1.21539e-08	TRUE	beta	-3.99051e-05	-4.88934e-05	-3.09168e-05	β=-0.000 (95% CI: -0.000 - -0.000)
South-East Asia	Tuberculosis.case.detection.rate.....all.forms.	publication_count	beta	24	0.00295115	0.00025334	11.649	z	2.32263e-31	0.00245461	0.00344768				-64.069	1.49915e-30	TRUE	OR	1.00296	1.00246	1.00345	OR: 1.003 (95% CI: 1.002 - 1.003)
South-East Asia	Tuberculosis.treatment.success.rate....of.new.cases.	publication_count	beta	24	0.00131701	0.000516138	2.55166	z	0.010721	0.000305399	0.00232862				-48.4061	0.0133542	TRUE	OR	1.00132	1.00031	1.00233	OR: 1.001 (95% CI: 1.000 - 1.002)
South-East Asia	NUMBER.OF.DALYS	publication_count	gaussian	25	-37554.9	17381.5	-2.16063	t	0.0413818	-73511.2	-1598.62	0.168725	0.132582		912.699	0.0466366	TRUE	beta	-37554.9	-73511.2	-1598.62	β=-37554.897 (95% CI: -73511.170 - -1598.624)
South-East Asia	NUMBER.OF.DEATHS	publication_count	gaussian	25	2812.44	356.427	7.89065	t	5.42718e-08	2075.11	3549.76	0.730244	0.718516		718.347	1.04143e-07	TRUE	beta	2812.44	2075.11	3549.76	β=2812.437 (95% CI: 2075.112 - 3549.762)
South-East Asia	DEATH.RATE	publication_count	gaussian	25	-15.1911	1.79413	-8.46711	t	1.59821e-08	-18.9026	-11.4797	0.757107	0.746546		453.767	3.54603e-08	TRUE	beta	-15.1911	-18.9026	-11.4797	β=-15.191 (95% CI: -18.903 - -11.480)
South-East Asia	HEALTHCARE.ACCESS.AND.QUALITY	publication_count	gaussian	25	0.0534722	0.00365366	14.6353	t	3.8274e-13	0.0459141	0.0610304	0.903032	0.898816		143.939	1.29402e-12	TRUE	beta	0.0534722	0.0459141	0.0610304	β=0.053 (95% CI: 0.046 - 0.061)
South-East Asia	OUT.OF.POCKED.EXPENDITURE.ON.HEALTH	publication_count	beta	25	-0.00135687	0.000120733	-11.2387	z	2.63312e-29	-0.0015935	-0.00112024				-96.0296	1.43809e-28	TRUE	OR	0.998644	0.998408	0.99888	OR: 0.999 (95% CI: 0.998 - 0.999)
South-East Asia	Child.mortality.rate	publication_count	beta	25	-0.00176556	5.37375e-05	-32.8552	z	9.59619e-237	-0.00187088	-0.00166023				-225.37	6.8133e-235	TRUE	OR	0.998236	0.998131	0.998341	OR: 0.998 (95% CI: 0.998 - 0.998)
South-East Asia	Life.expectancy.at.birth	publication_count	gaussian	25	0.0103052	0.000902857	11.414	t	5.96323e-11	0.00843747	0.0121729	0.849946	0.843422		74.0434	1.5121e-10	TRUE	beta	0.0103052	0.00843747	0.0121729	β=0.010 (95% CI: 0.008 - 0.012)
South-East Asia	Healthy.life.expectancy	publication_count	gaussian	25	0.012387	0.00101952	12.1499	t	1.72452e-11	0.010278	0.0144961	0.865197	0.859336		80.1195	4.89763e-11	TRUE	beta	0.012387	0.010278	0.0144961	β=0.012 (95% CI: 0.010 - 0.014)
South-East Asia	Number.of.people.requiring.treatment.against.neglected.tropical.diseases	publication_count	gaussian	25	-293981	42556.5	-6.90802	t	4.82865e-07	-382016	-205946	0.674777	0.660637		957.47	8.36182e-07	TRUE	beta	-293981	-382016	-205946	β=-293981.058 (95% CI: -382015.845 - -205946.271)
South-East Asia	Number.of.people.with.mild.or.severe.anemia.from.neglected.tropical.diseases	publication_count	gaussian	25	-9553.93	1229.51	-7.77054	t	7.04081e-08	-12097.4	-7010.5	0.724159	0.712165		780.259	1.28179e-07	TRUE	beta	-9553.93	-12097.4	-7010.5	β=-9553.932 (95% CI: -12097.361 - -7010.502)
South-East Asia	Death.rate.from.venomous.snakes	publication_count	gaussian	25	-0.000500605	0.000177495	-2.82039	t	0.00970414	-0.000867782	-0.000133428	0.256976	0.22467		-7.28759	0.0123035	TRUE	beta	-0.000500605	-0.000867782	-0.000133428	β=-0.001 (95% CI: -0.001 - -0.000)
South-East Asia	Deaths.from.cysticercosis	publication_count	gaussian	25	-0.0827436	0.00399553	-20.7091	t	2.25967e-16	-0.091009	-0.0744782	0.9491	0.946887		148.412	9.43744e-16	TRUE	beta	-0.0827436	-0.091009	-0.0744782	β=-0.083 (95% CI: -0.091 - -0.074)
South-East Asia	Deaths.from.rabies.by.world.region	publication_count	gaussian_log	25	-0.000976592	0.000337663	-2.89221	t	0.00821915	-0.0016751	-0.000278083	0.266695	0.234813		24.8676	0.0110106	TRUE	% change	-0.0976115	-0.16737	-0.0278044	-0.1% (95% CI: -0.2% - -0.0%)
South-East Asia	Dengue.fever.deaths	publication_count	gaussian	25	-0.0201083	0.00557113	-3.60938	t	0.00147575	-0.0316331	-0.00858355	0.361601	0.333844		165.033	0.00209556	TRUE	beta	-0.0201083	-0.0316331	-0.00858355	β=-0.020 (95% CI: -0.032 - -0.009)
South-East Asia	Number.of.people.requiring.preventive.treatment.for.lymphatic.filariasis	publication_count	gaussian	25	-160547	61863.5	-2.59518	t	0.0161834	-288521	-32572.7	0.2265	0.19287		976.175	0.0191503	TRUE	beta	-160547	-288521	-32572.7	β=-160547.109 (95% CI: -288521.485 - -32572.733)
South-East Asia	Number.of.people.requiring.preventive.treatment.for.schistosomiasis	publication_count	gaussian	25	0.0241839	0.0087615	2.76024	t	0.0111403	0.00605933	0.0423084	0.248831	0.216171		187.671	0.0136373	TRUE	beta	0.0241839	0.00605933	0.0423084	β=0.024 (95% CI: 0.006 - 0.042)
South-East Asia	Reported.cases.of.leprosy	publication_count	gaussian	25	-0.237478	0.0164134	-14.4686	t	4.85908e-13	-0.271431	-0.203524	0.901007	0.896703		219.058	1.56816e-12	TRUE	beta	-0.237478	-0.271431	-0.203524	β=-0.237 (95% CI: -0.271 - -0.204)
South-East Asia	Antibiotic.consumption.rate	publication_count	gaussian	25	0.0171844	0.00598459	2.87145	t	0.00862458	0.00480436	0.0295645	0.263887	0.231882		168.612	0.0113397	TRUE	beta	0.0171844	0.00480436	0.0295645	β=0.017 (95% CI: 0.005 - 0.030)
South-East Asia	Share.of.the.population.using.safely.managed.drinking.water.sources	publication_count	beta	25	-4.6711e-05	9.87335e-05	-0.473102	z	0.63614	-0.000240225	0.000146803				-107.117	0.645228	FALSE	OR	0.999953	0.99976	1.00015	OR: 1.000 (95% CI: 1.000 - 1.000)
South-East Asia	Share.of.the.population.with.access.to.basic.handwashing.facilities	publication_count	beta_transformed	25	0.00665372	0.000832096	7.99633	z	1.28178e-15	0.00502284	0.0082846				-38.2664	5.05593e-15	TRUE	OR	1.00668	1.00504	1.00832	OR: 1.007 (95% CI: 1.005 - 1.008)
South-East Asia	Share.of.the.population.using.basic.sanitation.service	publication_count	beta	25	0.000790668	5.0055e-05	15.796	z	3.31625e-56	0.000692562	0.000888774				-152.757	2.94317e-55	TRUE	OR	1.00079	1.00069	1.00089	OR: 1.001 (95% CI: 1.001 - 1.001)
South-East Asia	Share.of.deaths.attributed.to.unsafe.sanitation	publication_count	beta	25	-0.00206428	9.73943e-05	-21.1951	z	1.06064e-99	-0.00225517	-0.00187339				-201.805	1.88263e-98	TRUE	OR	0.997938	0.997747	0.998128	OR: 0.998 (95% CI: 0.998 - 0.998)
South-East Asia	Share.of.people.practicing.open.defecation	publication_count	beta	25	-0.00381096	0.000153601	-24.8107	z	6.86604e-136	-0.00411201	-0.00350991				-102.725	2.43744e-134	TRUE	OR	0.996196	0.995896	0.996496	OR: 0.996 (95% CI: 0.996 - 0.996)
South-East Asia	drugs.pipeline.for.neglected.tropical.diseases.by.country	publication_count	gaussian	25	-0.0125879	0.00467189	-2.69439	t	0.0129426	-0.0222524	-0.00292336	0.239914	0.206867		156.231	0.015575	TRUE	beta	-0.0125879	-0.0222524	-0.00292336	β=-0.013 (95% CI: -0.022 - -0.003)
South-East Asia	drugs.pipeline.for.neglected.tropical.diseases.by.income	publication_count	gaussian	25	-0.00843756	0.00369493	-2.28355	t	0.0319601	-0.0160811	-0.000794008	0.184819	0.149376		144.501	0.0365994	TRUE	beta	-0.00843756	-0.0160811	-0.000794008	β=-0.008 (95% CI: -0.016 - -0.001)
South-East Asia	publication_count	PHYSICIANS..PER.1.000.PEOPLE.	negative_binomial	24	1.07084	0.463742	2.30912	z	0.0209367	0.151565	2.14421			0.177763	323.769	0.0243689	TRUE	IRR	2.91782	1.16365	8.53531	IRR: 2.918 (95% CI: 1.164 - 8.535)
South-East Asia	publication_count	NURSES.AND.MIDWIVES..PER.1.000.PEOPLE.	negative_binomial	24	0.124056	0.146843	0.844815	z	0.398214	-0.139804	0.404736			0.0321474	327.805	0.421988	FALSE	IRR	1.13208	0.869528	1.49891	IRR: 1.132 (95% CI: 0.870 - 1.499)
South-East Asia	publication_count	RESEARCH.AND.DEVELOPMENT.EXPENDITURE....OF.GDP.	negative_binomial	24	-107.73	41.6449	-2.58688	z	0.00968507	-196.218	-28.8258			0.231716	322.095	0.0123035	TRUE	IRR	1.63456e-47	6.07627e-86	3.02758e-13	IRR: 0.000 (95% CI: 0.000 - 0.000)
South-East Asia	publication_count	CHARGES.FOR.THE.USE.OF.INTELLECTUAL.PROPERTY..PAYMENTS..BOP..CURRENT.US..	negative_binomial	24	1.43381e-09	1.60474e-10	8.9348	z	4.07902e-19	1.09474e-09	1.78034e-09			0.74995	294.738	2.06865e-18	TRUE	IRR	1	1	1	IRR: 1.000 (95% CI: 1.000 - 1.000)
South-East Asia	publication_count	International.migrant.stock..total	negative_binomial	24	-8.68803e-07	1.23409e-07	-7.04004	z	1.92182e-12	-1.11951e-06	-6.22943e-07			0.670209	301.44	5.68538e-12	TRUE	IRR	0.999999	0.999999	0.999999	IRR: 1.000 (95% CI: 1.000 - 1.000)
South-East Asia	publication_count	Population.in.year	negative_binomial	25	4.60703e-09	6.87299e-10	6.70309	z	2.04058e-11	3.13492e-09	6.03107e-09			0.580496	322.702	5.57234e-11	TRUE	IRR	1	1	1	IRR: 1.000 (95% CI: 1.000 - 1.000)
South-East Asia	publication_count	Population.ages.65.	negative_binomial	25	4.34453e-08	2.08612e-09	20.8258	z	2.52465e-96	3.92718e-08	4.76269e-08			0.943112	272.568	3.58501e-95	TRUE	IRR	1	1	1	IRR: 1.000 (95% CI: 1.000 - 1.000)
South-East Asia	publication_count	Sex.ratio	negative_binomial	25	-0.47894	0.115162	-4.15883	z	3.19883e-05	-0.706681	-0.260617			0.429275	330.533	4.7316e-05	TRUE	IRR	0.619439	0.493279	0.770576	IRR: 0.619 (95% CI: 0.493 - 0.771)
South-East Asia	publication_count	Sex.gap.in.life.expectancy	negative_binomial	25	1.69784	0.351854	4.82542	z	1.39709e-06	0.915638	2.47277			0.414209	331.198	2.30683e-06	TRUE	IRR	5.46214	2.49837	11.8552	IRR: 5.462 (95% CI: 2.498 - 11.855)
South-East Asia	publication_count	Lifespan.Inequality.in.wome	negative_binomial	25	-14.3843	3.30825	-4.34803	z	1.37369e-05	-20.932	-7.84996			0.419705	330.957	2.12026e-05	TRUE	IRR	5.66187e-07	8.11601e-10	0.000389767	IRR: 0.000 (95% CI: 0.000 - 0.000)
South-East Asia	publication_count	Lifespan.Inequality.in.man	negative_binomial	25	-50.6803	8.52992	-5.94147	z	2.82474e-09	-68.9184	-32.1699			0.523974	325.911	6.68521e-09	TRUE	IRR	9.76834e-23	1.17256e-30	1.06854e-14	IRR: 0.000 (95% CI: 0.000 - 0.000)
South-East Asia	publication_count	Gini.Coefficient	negative_binomial	25	11.1547	2.45103	4.55103	z	5.33844e-06	6.11919	16.0045			0.412209	331.285	8.42288e-06	TRUE	IRR	69891.5	454.497	8.92585e+06	IRR: 69891.494 (95% CI: 454.497 - 8925847.526)
South-East Asia	publication_count	Multidimensional.Poverty.Index	negative_binomial	25	-25.9829	4.86164	-5.34448	z	9.06791e-08	-34.928	-16.8786			0.540987	324.987	1.60955e-07	TRUE	IRR	5.19725e-12	6.77573e-16	4.67424e-08	IRR: 0.000 (95% CI: 0.000 - 0.000)
South-East Asia	publication_count	Number.of.people.living.in.extreme.poverty	negative_binomial	25	-4.69245e-09	4.05777e-10	-11.5641	z	6.26521e-31	-5.48194e-09	-3.90157e-09			0.835305	299.141	3.70692e-30	TRUE	IRR	1	1	1	IRR: 1.000 (95% CI: 1.000 - 1.000)
South-East Asia	publication_count	GDP.per.capita	negative_binomial	25	0.236749	0.0150898	15.6893	z	1.79017e-55	0.206043	0.267638			0.900322	286.571	1.41224e-54	TRUE	IRR	1.26712	1.22881	1.30687	IRR: 1.267 (95% CI: 1.229 - 1.307)
South-East Asia	publication_count	Share.of.population.with.no.formal.education	negative_binomial	25	-6.69066	0.381222	-17.5506	z	5.88877e-69	-7.45167	-5.93096			0.918653	281.514	5.97289e-68	TRUE	IRR	0.00124246	0.000580473	0.00265594	IRR: 0.001 (95% CI: 0.001 - 0.003)
South-East Asia	publication_count	Average.years.of.schooling	negative_binomial	25	0.496946	0.0255867	19.422	z	5.02496e-84	0.446217	0.547733			0.932237	276.976	5.9462e-83	TRUE	IRR	1.64369	1.56239	1.72933	IRR: 1.644 (95% CI: 1.562 - 1.729)
South-East Asia	publication_count	Elderly.Literacy.Rate	negative_binomial	25	10.1408	1.84375	5.50011	z	3.79546e-08	6.17648	14.0673			0.492967	327.517	7.69935e-08	TRUE	IRR	25357	481.294	1.28633e+06	IRR: 25356.984 (95% CI: 481.294 - 1286329.486)
South-East Asia	publication_count	Youth.Literacy.Rate	negative_binomial	25	7.59523	0.591282	12.8454	z	9.13212e-38	6.40328	8.79259			0.859686	295.117	6.4838e-37	TRUE	IRR	1988.68	603.821	6585.3	IRR: 1988.680 (95% CI: 603.821 - 6585.297)
South-East Asia	publication_count	Human.Development.Index	negative_binomial	25	9.99977	0.421767	23.7093	z	2.89431e-124	9.16662	10.8338			0.956721	265.763	6.84986e-123	TRUE	IRR	22021.4	9572.24	50708.4	IRR: 22021.436 (95% CI: 9572.240 - 50708.391)
South-East Asia	publication_count	Income.inequality..Atkinson.index	negative_binomial	14	-20.603	4.12789	-4.99118	z	6.00122e-07	-28.6491	-12.538			0.639416	167.971	1.01449e-06	TRUE	IRR	1.12776e-09	3.61289e-13	3.58782e-06	IRR: 0.000 (95% CI: 0.000 - 0.000)
South-East Asia	publication_count	Human.rights.index	negative_binomial	25	-6.6992	0.762745	-8.78302	z	1.5914e-18	-8.257	-5.168			0.749168	309.706	7.53264e-18	TRUE	IRR	0.00123189	0.000259437	0.00569596	IRR: 0.001 (95% CI: 0.000 - 0.006)
South-East Asia	publication_count	Private.civil.liberties.index	negative_binomial	25	-7.73019	1.64967	-4.68591	z	2.7872e-06	-10.992	-4.57799			0.484202	327.953	4.49752e-06	TRUE	IRR	0.000439361	1.6835e-05	0.0102756	IRR: 0.000 (95% CI: 0.000 - 0.010)
South-East Asia	publication_count	LGBT..legal.equality.index	negative_binomial	25	-0.111725	0.0200848	-5.56265	z	2.65713e-08	-0.152214	-0.0724871			0.560294	323.895	5.54872e-08	TRUE	IRR	0.894291	0.858804	0.930078	IRR: 0.894 (95% CI: 0.859 - 0.930)
South-East Asia	publication_count	Percentage.of.territory.effectively.controlled.by.government	negative_binomial	25	-3.61396	4.43133	-0.815547	z	0.414759	-12.7879	5.64251			0.0223019	344.363	0.433057	FALSE	IRR	0.026945	2.79429e-06	282.171	IRR: 0.027 (95% CI: 0.000 - 282.171)
South-East Asia	publication_count	Rigorous.and.impartial.public.administration.index	negative_binomial	25	-0.975975	0.178219	-5.47627	z	4.3439e-08	-1.3363	-0.627423			0.553108	324.307	8.56713e-08	TRUE	IRR	0.376825	0.262816	0.533966	IRR: 0.377 (95% CI: 0.263 - 0.534)
South-East Asia	publication_count	State.capacity.index	negative_binomial	25	4.87523	0.816237	5.9728	z	2.33209e-09	3.16001	6.49041			0.521571	326.04	5.70959e-09	TRUE	IRR	131.004	23.5709	658.793	IRR: 131.004 (95% CI: 23.571 - 658.793)
South-East Asia	publication_count	Functioning.government.index	negative_binomial	25	-0.700387	0.167614	-4.17856	z	2.93355e-05	-1.03137	-0.370345			0.402412	331.707	4.43153e-05	TRUE	IRR	0.496393	0.356517	0.690496	IRR: 0.496 (95% CI: 0.357 - 0.690)
South-East Asia	publication_count	Political.corruption.index	negative_binomial	25	8.83459	1.57567	5.60688	z	2.06004e-08	5.55245	12.2689			0.538976	325.097	4.43221e-08	TRUE	IRR	6867.74	257.869	212958	IRR: 6867.740 (95% CI: 257.869 - 212958.306)
South-East Asia	publication_count	Corruption.Perception.Index	negative_binomial	25	0.228785	0.0305681	7.48443	z	7.18564e-14	0.168115	0.290322			0.685751	315.39	2.68516e-13	TRUE	IRR	1.25707	1.18307	1.33686	IRR: 1.257 (95% CI: 1.183 - 1.337)
South-East Asia	publication_count	higher.education.institutions.offering.disciplines.related.to.research.for.health.in.2023.by.income	negative_binomial	25	1.61891	0.867949	1.86521	z	0.0621514	0.0449284	3.21269			0.136056	341.166	0.0689492	FALSE	IRR	5.04759	1.04595	24.8458	IRR: 5.048 (95% CI: 1.046 - 24.846)
South-East Asia	publication_count	Distribution.of.R.D.funding.flows.for.neglected.diseases.by.country	negative_binomial	25	0.0243536	0.0029405	8.28215	z	1.20976e-16	0.0184059	0.0302219			0.707949	313.539	5.36831e-16	TRUE	IRR	1.02465	1.01858	1.03068	IRR: 1.025 (95% CI: 1.019 - 1.031)
Western Pacific	CURRENT.HEALTH.EXPENDITURE....OF.GDP.	publication_count	beta_transformed	24	-0.000381776	0.000234289	-1.62951	z	0.103205	-0.000840974	7.74216e-05				-115.992	0.133228	FALSE	OR	0.999618	0.999159	1.00008	OR: 1.000 (95% CI: 0.999 - 1.000)
Western Pacific	Antiretroviral.therapy.coverage....of.people.living.with.HIV.	publication_count	beta_transformed	24	0.000154319	0.000333351	0.462933	z	0.643413	-0.000499037	0.000807676				-72.9245	0.677428	FALSE	OR	1.00015	0.999501	1.00081	OR: 1.000 (95% CI: 1.000 - 1.001)
Western Pacific	Antiretroviral.therapy.coverage.for.PMTCT....of.pregnant.women.living.with.HIV.	publication_count	beta	24	0.000861756	0.000220158	3.91426	z	9.06802e-05	0.000430255	0.00129326				-112.061	0.000149728	TRUE	OR	1.00086	1.00043	1.00129	OR: 1.001 (95% CI: 1.000 - 1.001)
Western Pacific	Children..0.14..living.with.HIV	publication_count	gaussian	24	0.0350396	0.0268363	1.30568	t	0.205151	-0.0206154	0.0906947	0.071918	0.0297325		239.105	0.246876	FALSE	beta	0.0350396	-0.0206154	0.0906947	β=0.035 (95% CI: -0.021 - 0.091)
Western Pacific	Children..ages.0.14..newly.infected.with.HIV	publication_count	gaussian	24	-0.000961662	0.00554686	-0.17337	t	0.863946	-0.0124651	0.0105418	0.00136438	-0.0440282		163.432	0.863946	FALSE	beta	-0.000961662	-0.0124651	0.0105418	β=-0.001 (95% CI: -0.012 - 0.011)
Western Pacific	Children.with.fever.receiving.antimalarial.drugs....of.children.under.age.5.with.fever.	publication_count	gaussian	24	-2.73091e-07	1.93514e-07	-1.41122	t	0.172165	-6.74414e-07	1.28232e-07	0.0830106	0.0413292		-329.211	0.210754	FALSE	beta	-2.73091e-07	-6.74414e-07	1.28232e-07	β=-0.000 (95% CI: -0.000 - 0.000)
Western Pacific	Incidence.of.HIV..all..per.1.000.uninfected.population.	publication_count	gaussian	24	-1.60512e-05	4.90662e-06	-3.27134	t	0.00349136	-2.62269e-05	-5.8755e-06	0.327251	0.296671		-174.027	0.00516431	TRUE	beta	-1.60512e-05	-2.62269e-05	-5.8755e-06	β=-0.000 (95% CI: -0.000 - -0.000)
Western Pacific	Incidence.of.malaria..per.1.000.population.at.risk.	publication_count	gaussian	24	-0.00168764	0.000246142	-6.85637	t	6.91291e-07	-0.00219811	-0.00117717	0.681205	0.666714		13.9081	1.48732e-06	TRUE	beta	-0.00168764	-0.00219811	-0.00117717	β=-0.002 (95% CI: -0.002 - -0.001)
Western Pacific	Incidence.of.tuberculosis..per.100.000.people.	publication_count	gaussian	24	-0.000955409	0.00534408	-0.178779	t	0.859747	-0.0120384	0.0101275	0.00145071	-0.0439379		161.644	0.863946	FALSE	beta	-0.000955409	-0.0120384	0.0101275	β=-0.001 (95% CI: -0.012 - 0.010)
Western Pacific	Prevalence.of.moderate.or.severe.food.insecurity.in.the.population....	publication_count	gaussian	24	5.20185e-06	4.75345e-06	1.09433	t	0.285646	-4.65619e-06	1.50599e-05	0.0516246	0.00851661		-175.55	0.332473	FALSE	beta	5.20185e-06	-4.65619e-06	1.50599e-05	β=0.000 (95% CI: -0.000 - 0.000)
Western Pacific	Prevalence.of.severe.food.insecurity.in.the.population....	publication_count	gaussian	24	1.27316e-06	2.75734e-06	0.461735	t	0.648804	-4.44521e-06	6.99154e-06	0.00959788	-0.0354204		-201.691	0.677428	FALSE	beta	1.27316e-06	-4.44521e-06	6.99154e-06	β=0.000 (95% CI: -0.000 - 0.000)
Western Pacific	Prevalence.of.anemia.among.pregnant.women....	publication_count	beta	24	-0.000393912	4.32193e-05	-9.11424	z	7.92216e-20	-0.00047862	-0.000309203				-153.222	3.74982e-19	TRUE	OR	0.999606	0.999521	0.999691	OR: 1.000 (95% CI: 1.000 - 1.000)
Western Pacific	Tuberculosis.case.detection.rate.....all.forms.	publication_count	beta	24	0.000518496	0.000356173	1.45574	z	0.145464	-0.00017959	0.00121658				-58.0053	0.181192	FALSE	OR	1.00052	0.99982	1.00122	OR: 1.001 (95% CI: 1.000 - 1.001)
Western Pacific	Tuberculosis.treatment.success.rate....of.new.cases.	publication_count	beta	24	0.00132196	7.93331e-05	16.6634	z	2.41942e-62	0.00116647	0.00147745				-132.737	8.58896e-61	TRUE	OR	1.00132	1.00117	1.00148	OR: 1.001 (95% CI: 1.001 - 1.001)
Western Pacific	NUMBER.OF.DALYS	publication_count	gaussian	25	163136	13759.8	11.856	t	2.81123e-11	134672	191600	0.859383	0.853269		909.277	8.72853e-11	TRUE	beta	163136	134672	191600	β=163135.971 (95% CI: 134671.709 - 191600.234)
Western Pacific	NUMBER.OF.DEATHS	publication_count	gaussian	25	5758.85	394.415	14.601	t	4.01906e-13	4942.94	6574.76	0.902621	0.898387		731.672	1.58529e-12	TRUE	beta	5758.85	4942.94	6574.76	β=5758.849 (95% CI: 4942.941 - 6574.758)
Western Pacific	DEATH.RATE	publication_count	gaussian	25	1.03101	0.52607	1.95984	t	0.0622412	-0.0572474	2.11927	0.143101	0.105844		400.686	0.0818357	FALSE	beta	1.03101	-0.0572474	2.11927	β=1.031 (95% CI: -0.057 - 2.119)
Western Pacific	HEALTHCARE.ACCESS.AND.QUALITY	publication_count	gaussian	25	0.0263966	0.00195904	13.4742	t	2.11657e-12	0.022344	0.0304492	0.887561	0.882672		121.037	7.90928e-12	TRUE	beta	0.0263966	0.022344	0.0304492	β=0.026 (95% CI: 0.022 - 0.030)
Western Pacific	OUT.OF.POCKED.EXPENDITURE.ON.HEALTH	publication_count	beta	25	-0.000376274	5.17787e-05	-7.26696	z	3.67665e-13	-0.000477758	-0.000274789				-134.662	1.53554e-12	TRUE	OR	0.999624	0.999522	0.999725	OR: 1.000 (95% CI: 1.000 - 1.000)
Western Pacific	Child.mortality.rate	publication_count	gaussian_log	25	-0.000993963	8.64086e-05	-11.5031	t	5.11593e-11	-0.00117271	-0.000815213	0.851919	0.845481		-35.0196	1.45292e-10	TRUE	% change	-0.0993469	-0.117203	-0.0814881	-0.1% (95% CI: -0.1% - -0.1%)
Western Pacific	Life.expectancy.at.birth	publication_count	gaussian	25	0.00242836	0.000378425	6.41702	t	1.50795e-06	0.00164553	0.00321119	0.641622	0.626041		38.827	2.97401e-06	TRUE	beta	0.00242836	0.00164553	0.00321119	β=0.002 (95% CI: 0.002 - 0.003)
Western Pacific	Healthy.life.expectancy	publication_count	gaussian	25	0.00300932	0.00040845	7.36765	t	1.70971e-07	0.00216438	0.00385426	0.70239	0.68945		42.6446	4.18584e-07	TRUE	beta	0.00300932	0.00216438	0.00385426	β=0.003 (95% CI: 0.002 - 0.004)
Western Pacific	Number.of.people.requiring.treatment.against.neglected.tropical.diseases	publication_count	gaussian	25	-23671.2	3313.28	-7.14435	t	2.82159e-07	-30525.3	-16817.2	0.689364	0.675858		838.086	6.67777e-07	TRUE	beta	-23671.2	-30525.3	-16817.2	β=-23671.222 (95% CI: -30525.262 - -16817.182)
Western Pacific	Number.of.people.with.mild.or.severe.anemia.from.neglected.tropical.diseases	publication_count	gaussian	25	186.238	113.094	1.64676	t	0.113205	-47.7142	420.191	0.10547	0.0665769		669.212	0.143528	FALSE	beta	186.238	-47.7142	420.191	β=186.238 (95% CI: -47.714 - 420.191)
Western Pacific	Death.rate.from.venomous.snakes	publication_count	gaussian	25	9.16253e-06	1.89817e-06	4.82702	t	7.16683e-05	5.23585e-06	1.30892e-05	0.503241	0.481643		-225.929	0.000121153	TRUE	beta	9.16253e-06	5.23585e-06	1.30892e-05	β=0.000 (95% CI: 0.000 - 0.000)
Western Pacific	Deaths.from.cysticercosis	publication_count	gaussian	25	-0.00650184	0.00260085	-2.49989	t	0.0199988	-0.0118821	-0.00112158	0.213661	0.179472		135.206	0.0267908	TRUE	beta	-0.00650184	-0.0118821	-0.00112158	β=-0.007 (95% CI: -0.012 - -0.001)
Western Pacific	Deaths.from.rabies.by.world.region	publication_count	gaussian	25	0.455066	0.0892872	5.09665	t	3.67153e-05	0.270361	0.63977	0.530381	0.509962		312.007	6.51697e-05	TRUE	beta	0.455066	0.270361	0.63977	β=0.455 (95% CI: 0.270 - 0.640)
Western Pacific	Dengue.fever.deaths	publication_count	gaussian	25	0.0158796	0.00587225	2.70418	t	0.0126584	0.00373192	0.0280273	0.241239	0.208249		175.926	0.0176225	TRUE	beta	0.0158796	0.00373192	0.0280273	β=0.016 (95% CI: 0.004 - 0.028)
Western Pacific	Number.of.people.requiring.preventive.treatment.for.lymphatic.filariasis	publication_count	gaussian_log	25	-0.00323032	0.000628947	-5.13608	t	3.33046e-05	-0.0045314	-0.00192925	0.534218	0.513967		64.2284	6.06314e-05	TRUE	% change	-0.322511	-0.452115	-0.192739	-0.3% (95% CI: -0.5% - -0.2%)
Western Pacific	Number.of.people.requiring.preventive.treatment.for.schistosomiasis	publication_count	gaussian	25	145.176	20.9256	6.93769	t	4.51197e-07	101.888	188.464	0.676655	0.662597		584.85	1.00109e-06	TRUE	beta	145.176	101.888	188.464	β=145.176 (95% CI: 101.888 - 188.464)
Western Pacific	Reported.cases.of.leprosy	publication_count	gaussian	25	0.433913	0.0875103	4.95842	t	5.171e-05	0.252884	0.614942	0.516664	0.495649		311.002	8.95465e-05	TRUE	beta	0.433913	0.252884	0.614942	β=0.434 (95% CI: 0.253 - 0.615)
Western Pacific	Antibiotic.consumption.rate	publication_count	gaussian	25	0.0059487	0.00164734	3.61108	t	0.00146958	0.00254091	0.00935649	0.361819	0.334072		112.372	0.00222001	TRUE	beta	0.0059487	0.00254091	0.00935649	β=0.006 (95% CI: 0.003 - 0.009)
Western Pacific	Share.of.the.population.using.safely.managed.drinking.water.sources	publication_count	beta	25	-0.000359496	0.000307567	-1.16884	z	0.242468	-0.000962316	0.000243324				-108.173	0.286921	FALSE	OR	0.999641	0.999038	1.00024	OR: 1.000 (95% CI: 0.999 - 1.000)
Western Pacific	Share.of.the.population.with.access.to.basic.handwashing.facilities	publication_count	beta_transformed	25	0.00479211	0.000994773	4.81729	z	1.45522e-06	0.00284239	0.00674183				-43.5014	2.95203e-06	TRUE	OR	1.0048	1.00285	1.00676	OR: 1.005 (95% CI: 1.003 - 1.007)
Western Pacific	Share.of.the.population.using.basic.sanitation.service	publication_count	beta	25	8.91018e-05	9.38039e-05	0.949874	z	0.342177	-9.47504e-05	0.000272954				-120.523	0.385628	FALSE	OR	1.00009	0.999905	1.00027	OR: 1.000 (95% CI: 1.000 - 1.000)
Western Pacific	Share.of.deaths.attributed.to.unsafe.sanitation	publication_count	gaussian	25	-9.33665e-07	1.41233e-07	-6.6108	t	9.58654e-07	-1.22583e-06	-6.41501e-07	0.655186	0.640194		-355.841	2.0019e-06	TRUE	beta	-9.33665e-07	-1.22583e-06	-6.41501e-07	β=-0.000 (95% CI: -0.000 - -0.000)
Western Pacific	Share.of.people.practicing.open.defecation	publication_count	gaussian_log	25	-0.0027033	0.000231531	-11.6757	t	3.81057e-11	-0.00318226	-0.00222434	0.855639	0.849363		14.2618	1.12729e-10	TRUE	% change	-0.269965	-0.31772	-0.222187	-0.3% (95% CI: -0.3% - -0.2%)
Western Pacific	drugs.pipeline.for.neglected.tropical.diseases.by.country	publication_count	gaussian	25	0.00828606	0.00072569	11.4182	t	5.91983e-11	0.00678486	0.00978727	0.850041	0.843521		71.3822	1.61657e-10	TRUE	beta	0.00828606	0.00678486	0.00978727	β=0.008 (95% CI: 0.007 - 0.010)
Western Pacific	drugs.pipeline.for.neglected.tropical.diseases.by.income	publication_count	gaussian	25	0.0214759	0.00173063	12.4093	t	1.12839e-11	0.0178959	0.025056	0.87005	0.8644		114.838	4.00579e-11	TRUE	beta	0.0214759	0.0178959	0.025056	β=0.021 (95% CI: 0.018 - 0.025)
Western Pacific	publication_count	PHYSICIANS..PER.1.000.PEOPLE.	negative_binomial	24	0.088118	0.186484	0.472523	z	0.636553	-0.216055	0.367241			0.0134498	336.531	0.677428	FALSE	IRR	1.09212	0.805691	1.44375	IRR: 1.092 (95% CI: 0.806 - 1.444)
Western Pacific	publication_count	NURSES.AND.MIDWIVES..PER.1.000.PEOPLE.	negative_binomial	24	-0.0327067	0.0739878	-0.442055	z	0.658449	-0.175972	0.0973109			0.00890683	336.648	0.677535	FALSE	IRR	0.967822	0.838642	1.1022	IRR: 0.968 (95% CI: 0.839 - 1.102)
Western Pacific	publication_count	RESEARCH.AND.DEVELOPMENT.EXPENDITURE....OF.GDP.	negative_binomial	24	-11.0231	20.7303	-0.531738	z	0.594907	-49.5989	21.8189			0.0152846	336.484	0.649822	FALSE	IRR	1.63208e-05	2.88057e-22	2.99112e+09	IRR: 0.000 (95% CI: 0.000 - 2991115537.905)
Western Pacific	publication_count	CHARGES.FOR.THE.USE.OF.INTELLECTUAL.PROPERTY..PAYMENTS..BOP..CURRENT.US..	negative_binomial	24	1.69691e-10	2.89737e-11	5.85671	z	4.72138e-09	1.08253e-10	2.34241e-10			0.562069	316.327	1.19721e-08	TRUE	IRR	1	1	1	IRR: 1.000 (95% CI: 1.000 - 1.000)
Western Pacific	publication_count	International.migrant.stock..total	negative_binomial	24	1.51675e-06	5.46416e-07	2.77581	z	0.00550636	3.2604e-07	2.73385e-06			0.20014	331.253	0.0079786	TRUE	IRR	1	1	1	IRR: 1.000 (95% CI: 1.000 - 1.000)
Western Pacific	publication_count	Population.in.year	negative_binomial	25	3.53259e-09	2.85528e-10	12.3722	z	3.69753e-35	2.94781e-09	4.11775e-09			0.844153	305.275	2.62524e-34	TRUE	IRR	1	1	1	IRR: 1.000 (95% CI: 1.000 - 1.000)
Western Pacific	publication_count	Population.ages.65.	negative_binomial	25	1.86685e-08	1.88592e-09	9.8989	z	4.20892e-23	1.45474e-08	2.28927e-08			0.769182	315.165	2.13452e-22	TRUE	IRR	1	1	1	IRR: 1.000 (95% CI: 1.000 - 1.000)
Western Pacific	publication_count	Sex.ratio	negative_binomial	25	-0.148238	0.145887	-1.01612	z	0.309574	-0.409458	0.11952			0.0433622	351.69	0.354512	FALSE	IRR	0.862226	0.66401	1.12696	IRR: 0.862 (95% CI: 0.664 - 1.127)
Western Pacific	publication_count	Sex.gap.in.life.expectancy	negative_binomial	25	-2.6803	0.402732	-6.65528	z	2.82755e-11	-3.48933	-1.8438			0.585994	330.001	8.72853e-11	TRUE	IRR	0.0685429	0.0305214	0.158215	IRR: 0.069 (95% CI: 0.031 - 0.158)
Western Pacific	publication_count	Lifespan.Inequality.in.wome	negative_binomial	25	-10.435	18.3076	-0.569982	z	0.56869	-37.9923	19.8722			0.0181706	352.375	0.63089	FALSE	IRR	2.9385e-05	3.16352e-17	4.26945e+08	IRR: 0.000 (95% CI: 0.000 - 426944785.640)
Western Pacific	publication_count	Lifespan.Inequality.in.man	negative_binomial	25	-64.5908	8.74585	-7.38531	z	1.52103e-13	-82.2723	-46.9463			0.666611	324.481	6.74959e-13	TRUE	IRR	8.88359e-29	1.86033e-36	4.08788e-21	IRR: 0.000 (95% CI: 0.000 - 0.000)
Western Pacific	publication_count	Gini.Coefficient	negative_binomial	25	25.865	7.32353	3.53178	z	0.00041278	11.7316	38.9592			0.316753	342.896	0.000637117	TRUE	IRR	1.71021e+11	124440	8.31279e+16	IRR: 171020566981.245 (95% CI: 124439.638 - 83127917095952048.000)
Western Pacific	publication_count	Multidimensional.Poverty.Index	negative_binomial	25	-32.953	8.83528	-3.7297	z	0.000191707	-51.2005	-15.9744			0.370283	340.782	0.000309345	TRUE	IRR	4.88325e-15	5.80626e-23	1.15454e-07	IRR: 0.000 (95% CI: 0.000 - 0.000)
Western Pacific	publication_count	Number.of.people.living.in.extreme.poverty	negative_binomial	25	-9.76689e-09	8.29636e-10	-11.7725	z	5.41007e-32	-1.1257e-08	-8.24448e-09			0.83856	306.185	3.20096e-31	TRUE	IRR	1	1	1	IRR: 1.000 (95% CI: 1.000 - 1.000)
Western Pacific	publication_count	GDP.per.capita	negative_binomial	25	0.14337	0.0402428	3.56263	z	0.000367151	0.050843	0.227671			0.253192	345.208	0.000579283	TRUE	IRR	1.15416	1.05216	1.25567	IRR: 1.154 (95% CI: 1.052 - 1.256)
Western Pacific	publication_count	Share.of.population.with.no.formal.education	negative_binomial	25	-105.683	10.5454	-10.0217	z	1.22331e-23	-125.689	-85.1929			0.78179	313.747	6.68117e-23	TRUE	IRR	1.26584e-46	2.59271e-55	1.00271e-37	IRR: 0.000 (95% CI: 0.000 - 0.000)
Western Pacific	publication_count	Average.years.of.schooling	negative_binomial	25	0.517819	0.19402	2.6689	z	0.00760996	0.165003	0.868231			0.239091	345.695	0.0108061	TRUE	IRR	1.67836	1.1794	2.38269	IRR: 1.678 (95% CI: 1.179 - 2.383)
Western Pacific	publication_count	Elderly.Literacy.Rate	negative_binomial	25	1.98396	0.292961	6.7721	z	1.26923e-11	1.40195	2.57904			0.640199	326.422	4.2912e-11	TRUE	IRR	7.27151	4.06313	13.1845	IRR: 7.272 (95% CI: 4.063 - 13.184)
Western Pacific	publication_count	Youth.Literacy.Rate	negative_binomial	25	4.81447	0.380247	12.6614	z	9.67232e-37	4.06505	5.55471			0.851346	304.089	8.36493e-36	TRUE	IRR	123.282	58.268	258.451	IRR: 123.282 (95% CI: 58.268 - 258.451)
Western Pacific	publication_count	Human.Development.Index	negative_binomial	25	23.5128	3.93275	5.97872	z	2.24901e-09	16.4202	30.1031			0.581169	330.298	5.91406e-09	TRUE	IRR	1.62738e+10	1.35276e+07	1.18466e+13	IRR: 16273811947.911 (95% CI: 13527586.527 - 11846568633794.127)
Western Pacific	publication_count	Income.inequality..Atkinson.index	negative_binomial	14	26.3854	6.29332	4.1926	z	2.75776e-05	14.0671	38.8006			0.556979	171.366	5.15266e-05	TRUE	IRR	2.87751e+11	1.28606e+06	7.09423e+16	IRR: 287750556272.374 (95% CI: 1286063.354 - 70942298810943248.000)
Western Pacific	publication_count	Human.rights.index	negative_binomial	25	-5.95013	0.4596	-12.9463	z	2.4651e-38	-6.90776	-4.99617			0.855002	303.464	2.91703e-37	TRUE	IRR	0.00260551	0.000999996	0.00676382	IRR: 0.003 (95% CI: 0.001 - 0.007)
Western Pacific	publication_count	Private.civil.liberties.index	negative_binomial	25	-5.69077	0.449714	-12.6542	z	1.06034e-36	-6.62972	-4.75599			0.849201	304.448	8.36493e-36	TRUE	IRR	0.00337698	0.00132053	0.00860004	IRR: 0.003 (95% CI: 0.001 - 0.009)
Western Pacific	publication_count	LGBT..legal.equality.index	negative_binomial	25	-0.159892	0.0076861	-20.8028	z	4.08442e-96	-0.174882	-0.144859			0.941157	280.967	2.89994e-94	TRUE	IRR	0.852236	0.839556	0.865144	IRR: 0.852 (95% CI: 0.840 - 0.865)
Western Pacific	publication_count	Percentage.of.territory.effectively.controlled.by.government	negative_binomial	25	-67.5	28.5776	-2.36199	z	0.0181773	-130.349	-2.78819			0.137429	348.972	0.0248189	TRUE	IRR	4.84301e-30	2.4564e-57	0.0615327	IRR: 0.000 (95% CI: 0.000 - 0.062)
Western Pacific	publication_count	Rigorous.and.impartial.public.administration.index	negative_binomial	25	-1.46834	0.0894354	-16.4179	z	1.42381e-60	-1.64607	-1.29015			0.906698	292.439	3.36969e-59	TRUE	IRR	0.230307	0.192807	0.27523	IRR: 0.230 (95% CI: 0.193 - 0.275)
Western Pacific	publication_count	State.capacity.index	negative_binomial	25	-3.92062	0.286363	-13.6911	z	1.14772e-42	-4.49516	-3.34524			0.870932	300.549	2.03721e-41	TRUE	IRR	0.0198288	0.0111629	0.0352518	IRR: 0.020 (95% CI: 0.011 - 0.035)
Western Pacific	publication_count	Functioning.government.index	negative_binomial	25	-0.812795	0.158588	-5.12519	z	2.97245e-07	-1.18644	-0.465942			0.474069	336.136	6.80786e-07	TRUE	IRR	0.443616	0.305305	0.627544	IRR: 0.444 (95% CI: 0.305 - 0.628)
Western Pacific	publication_count	Political.corruption.index	negative_binomial	25	10.4116	2.22841	4.6722	z	2.97985e-06	5.21482	15.9422			0.393828	339.797	5.71809e-06	TRUE	IRR	33243.3	183.979	8.38681e+06	IRR: 33243.266 (95% CI: 183.979 - 8386807.945)
Western Pacific	publication_count	Corruption.Perception.Index	negative_binomial	25	-0.116666	0.0091669	-12.7269	z	4.19211e-37	-0.135185	-0.0981396			0.853257	303.766	4.252e-36	TRUE	IRR	0.889882	0.873554	0.906522	IRR: 0.890 (95% CI: 0.874 - 0.907)
Western Pacific	publication_count	higher.education.institutions.offering.disciplines.related.to.research.for.health.in.2023.by.income	negative_binomial	25	9.76146	0.819015	11.9185	z	9.47582e-33	8.16009	11.3414			0.835743	306.596	6.11621e-32	TRUE	IRR	17352	3498.5	84238	IRR: 17352.013 (95% CI: 3498.500 - 84237.952)
Western Pacific	publication_count	Distribution.of.R.D.funding.flows.for.neglected.diseases.by.country	negative_binomial	25	-0.0310962	0.00232496	-13.375	z	8.47053e-41	-0.0356285	-0.0265194			0.865684	301.546	1.20282e-39	TRUE	IRR	0.969382	0.964999	0.973829	IRR: 0.969 (95% CI: 0.965 - 0.974)

## Sheet: hierarchical_models
dependent_variable	independent_variable	distribution	coefficient	std_error	statistic	p_value	adj_p_value	conf_low	conf_high	r_squared	adj_r_squared	aic	bic	n_observations	converged	error	effect_size	effect_ci_lower	effect_ci_upper	effect_unit	effect_with_ci
CURRENT.HEALTH.EXPENDITURE....OF.GDP.	publication_count	beta	0.00108867	0.000192983	5.64127	1.68796e-08	8.92207e-08	0.000710432	0.00146691	0.53424	0.463372	-630.322	-615.473	144	TRUE		1.00109	1.00071	1.00147	OR	OR: 1.001 (95% CI: 1.001 to 1.001)
Antiretroviral.therapy.coverage....of.people.living.with.HIV.	publication_count	beta	0.000151211	0.000395401	0.382423	0.702147	0.731816	-0.000623761	0.000926182	0.229399	0.0526089	-234.384	-219.535	144	TRUE		1.00015	0.999376	1.00093	OR	OR: 1.000 (95% CI: 0.999 to 1.001)
Antiretroviral.therapy.coverage.for.PMTCT....of.pregnant.women.living.with.HIV.	publication_count	beta	-0.000126714	0.000192424	-0.658516	0.510206	0.589926	-0.000503858	0.00025043	0.981227	0.000809059	-703.24	-688.391	144	TRUE		0.999873	0.999496	1.00025	OR	OR: 1.000 (95% CI: 0.999 to 1.000)
Children..0.14..living.with.HIV	publication_count	gaussian	-34.4325	5.8452	-5.89073	2.6954e-08	1.32973e-07	-45.988	-22.8769	0.198377	0.187006	3338.45	3350.33	144	FALSE		-34.4325	-45.988	-22.8769	β	β=-34.432 (95% CI: -45.988 to -22.877)
Children..ages.0.14..newly.infected.with.HIV	publication_count	gaussian	-3.36112	0.856578	-3.92389	0.000135654	0.000436453	-5.05451	-1.66772	0.13951	0.127304	2785.37	2797.25	144	FALSE		-3.36112	-5.05451	-1.66772	β	β=-3.361 (95% CI: -5.055 to -1.668)
Children.with.fever.receiving.antimalarial.drugs....of.children.under.age.5.with.fever.	publication_count	beta	8.32008e-05	0.000517617	0.160738	0.8723	0.884249	-0.00093131	0.00109771	0.248967	0.00747994	-1131.08	-1116.23	144	TRUE		1.00008	0.999069	1.0011	OR	OR: 1.000 (95% CI: 0.999 to 1.001)
Incidence.of.HIV..all..per.1.000.uninfected.population.	publication_count	gaussian	-0.000564065	0.000145183	-3.88521	0.000156702	0.000465435	-0.000851081	-0.000277049	0.132281	0.119973	284.747	296.626	144	FALSE		-0.000564065	-0.000851081	-0.000277049	β	β=-0.001 (95% CI: -0.001 to -0.000)
Incidence.of.malaria..per.1.000.population.at.risk.	publication_count	gaussian	-0.0990126	0.0189808	-5.21645	6.37858e-07	2.6223e-06	-0.136536	-0.0614888	0.182427	0.17083	1688.23	1700.11	144	FALSE		-0.0990126	-0.136536	-0.0614888	β	β=-0.099 (95% CI: -0.137 to -0.061)
Incidence.of.tuberculosis..per.100.000.people.	publication_count	log_normal	-0.00204059	0.000206964	-9.85962	9.13855e-18	1.12709e-16	-0.00244974	-0.00163143	0.409959	0.40159	386.858	398.737	144	FALSE		-0.203851	-0.244674	-0.16301	% change	-0.2% (95% CI: -0.2% to -0.2%)
Prevalence.of.moderate.or.severe.food.insecurity.in.the.population....	publication_count	beta	-0.00035565	0.000103852	-3.42459	0.000615718	0.00162725	-0.000559196	-0.000152105	0.980814	0.0267199	-750.585	-735.736	144	TRUE		0.999644	0.999441	0.999848	OR	OR: 1.000 (95% CI: 0.999 to 1.000)
Prevalence.of.severe.food.insecurity.in.the.population....	publication_count	beta	0.000589614	0.000363311	1.62289	0.104613	0.157986	-0.000122462	0.00130169	0.753946	0.0386283	-808.413	-793.564	144	TRUE		1.00059	0.999878	1.0013	OR	OR: 1.001 (95% CI: 1.000 to 1.001)
Prevalence.of.anemia.among.pregnant.women....	publication_count	beta	7.79914e-05	4.7452e-05	1.64359	0.100262	0.15457	-1.50127e-05	0.000170996	0.995375	0.00940303	-796.414	-781.565	144	TRUE		1.00008	0.999985	1.00017	OR	OR: 1.000 (95% CI: 1.000 to 1.000)
Tuberculosis.case.detection.rate.....all.forms.	publication_count	beta	-0.00048953	0.000233083	-2.10024	0.0357074	0.0660588	-0.000946364	-3.26967e-05	0.992967	0.0932363	-376.65	-361.801	144	TRUE		0.999511	0.999054	0.999967	OR	OR: 1.000 (95% CI: 0.999 to 1.000)
Tuberculosis.treatment.success.rate....of.new.cases.	publication_count	beta	-0.000893067	0.000170535	-5.23687	1.63322e-07	7.55363e-07	-0.00122731	-0.000558826	0.990368	0.416048	-445.412	-430.563	144	TRUE		0.999107	0.998773	0.999441	OR	OR: 0.999 (95% CI: 0.999 to 0.999)
NUMBER.OF.DALYS	publication_count	log_normal	0.000196793	0.000232204	0.847501	0.398094	0.482933	-0.000262096	0.000655681	0.0141471	0.000734172	446.16	458.202	150	FALSE		0.0196812	-0.0262061	0.0655896	% change	0.0% (95% CI: -0.0% to 0.1%)
NUMBER.OF.DEATHS	publication_count	log_normal	0.000544116	0.000444793	1.2233	0.223173	0.279912	-0.000334899	0.00142313	0.0349758	0.0218462	641.158	653.201	150	FALSE		0.0544264	-0.0334843	0.142414	% change	0.1% (95% CI: -0.0% to 0.1%)
DEATH.RATE	publication_count	log_normal	-0.00028695	6.01703e-05	-4.76896	4.41555e-06	1.55596e-05	-0.000405861	-0.000168039	0.157445	0.145982	41.0293	53.0719	150	FALSE		-0.0286909	-0.0405778	-0.0168025	% change	-0.0% (95% CI: -0.0% to -0.0%)
HEALTHCARE.ACCESS.AND.QUALITY	publication_count	gaussian	0.0316325	0.00276585	11.4368	4.58532e-22	6.78627e-21	0.0261665	0.0370985	0.548358	0.542214	1189.41	1201.45	150	FALSE		0.0316325	0.0261665	0.0370985	β	β=0.032 (95% CI: 0.026 to 0.037)
OUT.OF.POCKED.EXPENDITURE.ON.HEALTH	publication_count	beta	-0.000192192	9.42609e-05	-2.03894	0.0414561	0.0713431	-0.00037694	-7.44425e-06	0.983781	0.0577566	-591.216	-576.162	150	TRUE		0.999808	0.999623	0.999993	OR	OR: 1.000 (95% CI: 1.000 to 1.000)
Child.mortality.rate	publication_count	beta	-3.62063e-05	6.73998e-05	-0.537187	0.591139	0.633975	-0.000168307	9.58948e-05	0.991505	0.0786933	-1360.92	-1345.87	150	TRUE		0.999964	0.999832	1.0001	OR	OR: 1.000 (95% CI: 1.000 to 1.000)
Life.expectancy.at.birth	publication_count	gaussian	0.0112123	0.00140699	7.96899	4.06756e-13	3.00999e-12	0.00843173	0.0139928	0.33415	0.325091	986.637	998.68	150	FALSE		0.0112123	0.00843173	0.0139928	β	β=0.011 (95% CI: 0.008 to 0.014)
Healthy.life.expectancy	publication_count	gaussian	0.00856955	0.00121436	7.05683	6.23577e-11	4.19497e-10	0.00616969	0.0109694	0.304698	0.295238	942.468	954.511	150	FALSE		0.00856955	0.00616969	0.0109694	β	β=0.009 (95% CI: 0.006 to 0.011)
Number.of.people.requiring.treatment.against.neglected.tropical.diseases	publication_count	log_normal	-0.0028207	0.000727003	-3.8799	0.000157241	0.000465435	-0.00425743	-0.00138397	0.112777	0.100706	788.555	800.597	150	FALSE		-0.281672	-0.424838	-0.138301	% change	-0.3% (95% CI: -0.4% to -0.1%)
Number.of.people.with.mild.or.severe.anemia.from.neglected.tropical.diseases	publication_count	log_normal	-0.0018611	0.000359682	-5.17428	7.37924e-07	2.87402e-06	-0.00257191	-0.00115028	0.15421	0.142702	577.442	589.484	150	FALSE		-0.185937	-0.256861	-0.114962	% change	-0.2% (95% CI: -0.3% to -0.1%)
Death.rate.from.venomous.snakes	publication_count	log_normal	-0.00255204	0.000409736	-6.22851	4.69019e-09	2.77238e-08	-0.00336178	-0.00174231	0.209055	0.198294	616.529	628.572	150	FALSE		-0.254879	-0.335613	-0.174079	% change	-0.3% (95% CI: -0.3% to -0.2%)
Deaths.from.cysticercosis	publication_count	gaussian	-0.0125122	0.00754835	-1.65761	0.099528	0.15457	-0.0274295	0.00240505	0.0302257	0.0170315	1490.6	1502.64	150	FALSE		-0.0125122	-0.0274295	0.00240505	β	β=-0.013 (95% CI: -0.027 to 0.002)
Deaths.from.rabies.by.world.region	publication_count	log_normal	-0.00377296	0.00044945	-8.39461	3.5926e-14	3.32316e-13	-0.00466118	-0.00288474	0.330969	0.321867	644.283	656.326	150	FALSE		-0.376585	-0.465033	-0.288058	% change	-0.4% (95% CI: -0.5% to -0.3%)
Dengue.fever.deaths	publication_count	gaussian	-0.0207812	0.0156601	-1.32701	0.186562	0.242203	-0.0517292	0.0101668	0.0256904	0.0124345	1709.54	1721.58	150	FALSE		-0.0207812	-0.0517292	0.0101668	β	β=-0.021 (95% CI: -0.052 to 0.010)
Number.of.people.requiring.preventive.treatment.for.lymphatic.filariasis	publication_count	gaussian	-19274.4	34023.2	-0.566507	0.57209	0.622569	-86626.8	48078	0.00393695	-0.012392	5068.63	5079.94	125	FALSE		-19274.4	-86626.8	48078	β	β=-19274.399 (95% CI: -86626.809 to 48078.012)
Number.of.people.requiring.preventive.treatment.for.schistosomiasis	publication_count	gaussian	-8077.83	1580.8	-5.10995	1.20696e-06	4.46575e-06	-11207.2	-4948.47	0.17704	0.163549	4301.35	4312.66	125	FALSE		-8077.83	-11207.2	-4948.47	β	β=-8077.830 (95% CI: -11207.189 to -4948.472)
Reported.cases.of.leprosy	publication_count	gaussian	-0.0319821	0.0208672	-1.53264	0.127513	0.181461	-0.0732206	0.00925648	0.0160162	0.00262868	1795.66	1807.7	150	FALSE		-0.0319821	-0.0732206	0.00925648	β	β=-0.032 (95% CI: -0.073 to 0.009)
Antibiotic.consumption.rate	publication_count	gaussian	-0.0052761	0.00288799	-1.82691	0.0697416	0.117293	-0.0109835	0.000431243	0.136005	0.12425	1202.37	1214.41	150	FALSE		-0.0052761	-0.0109835	0.000431243	β	β=-0.005 (95% CI: -0.011 to 0.000)
Share.of.the.population.using.safely.managed.drinking.water.sources	publication_count	beta	0.00156569	0.000267568	5.85154	4.87039e-09	2.77238e-08	0.00104126	0.00209011	0.996003	0.157601	-408.404	-393.351	150	TRUE		1.00157	1.00104	1.00209	OR	OR: 1.002 (95% CI: 1.001 to 1.002)
Share.of.the.population.with.access.to.basic.handwashing.facilities	publication_count	beta	0.00190887	0.000595095	3.20767	0.00133814	0.00330075	0.000742505	0.00307523	0.843835	0.647431	-238.63	-223.644	148	TRUE		1.00191	1.00074	1.00308	OR	OR: 1.002 (95% CI: 1.001 to 1.003)
Share.of.the.population.using.basic.sanitation.service	publication_count	beta	-0.000114171	8.78009e-05	-1.30034	0.193485	0.24686	-0.000286258	5.79157e-05	0.962245	0.0076102	-708.903	-693.849	150	TRUE		0.999886	0.999714	1.00006	OR	OR: 1.000 (95% CI: 1.000 to 1.000)
Share.of.deaths.attributed.to.unsafe.sanitation	publication_count	beta	-0.00118239	0.000114769	-10.3023	6.88013e-25	1.27282e-23	-0.00140733	-0.000957444	0.992042	0.080246	-1755.7	-1740.65	150	TRUE		0.998818	0.998594	0.999043	OR	OR: 0.999 (95% CI: 0.999 to 0.999)
Share.of.people.practicing.open.defecation	publication_count	beta	-0.00199356	0.000185551	-10.744	6.32497e-27	1.56016e-25	-0.00235723	-0.00162989	0.990201	0.224253	-1035.11	-1020.05	150	TRUE		0.998008	0.997646	0.998371	OR	OR: 0.998 (95% CI: 0.998 to 0.998)
Homelessness.rate	publication_count	log_normal	0.00214355	0.000188399	11.3777	4.22886e-15	4.47051e-14	0.00176454	0.00252256	0.733678	0.722345	51.4729	59.121	50	FALSE		0.214585	0.17661	0.252575	% change	0.2% (95% CI: 0.2% to 0.3%)
drugs.pipeline.for.neglected.tropical.diseases.by.country	publication_count	log_normal	0.000225614	0.000167201	1.34935	0.179298	0.239503	-0.000104815	0.000556043	0.0217565	0.00844708	347.635	359.678	150	FALSE		0.0225639	-0.010481	0.0556197	% change	0.0% (95% CI: -0.0% to 0.1%)
drugs.pipeline.for.neglected.tropical.diseases.by.region	publication_count	negative_binomial	-5.22861e-07	6.5976e-05	-0.00792501	0.993677	0.993677	-0.000129834	0.000128788	0.916893	2.32112e-07			150	TRUE		0.999999	0.99987	1.00013	IRR	IRR: 1.000 (95% CI: 1.000 to 1.000)
drugs.pipeline.for.neglected.tropical.diseases.by.income	publication_count	log_normal	-0.000595636	7.29064e-05	-8.16988	1.30096e-13	1.06968e-12	-0.000739716	-0.000451556	0.312289	0.302933	98.6283	110.671	150	FALSE		-0.0595459	-0.0739443	-0.0451454	% change	-0.1% (95% CI: -0.1% to -0.0%)
publication_count	PHYSICIANS..PER.1.000.PEOPLE.	negative_binomial	0.0577041	0.0250135	2.30692	0.0210593	0.0410102	0.00867858	0.10673	0.972102	0.257826	1615.53	1630.38	144	TRUE		1.0594	1.00872	1.11263	IRR	IRR: 1.059 (95% CI: 1.009 to 1.113)
publication_count	NURSES.AND.MIDWIVES..PER.1.000.PEOPLE.	negative_binomial	0.0283089	0.00923681	3.06479	0.00217822	0.00503714	0.0102051	0.0464127	0.970966	0.281815	1611.83	1626.68	144	TRUE		1.02871	1.01026	1.04751	IRR	IRR: 1.029 (95% CI: 1.010 to 1.048)
publication_count	RESEARCH.AND.DEVELOPMENT.EXPENDITURE....OF.GDP.	negative_binomial	14.172	3.20917	4.41608	1.00505e-05	3.38062e-05	7.88211	20.4618	0.972156	0.296351	1603.21	1618.06	144	TRUE		1.42826e+06	2649.45	7.6994e+08	IRR	IRR: 1428257.116 (95% CI: 2649.451 to 769940108.695)
publication_count	CHARGES.FOR.THE.USE.OF.INTELLECTUAL.PROPERTY..PAYMENTS..BOP..CURRENT.US..	negative_binomial	2.92369e-11	2.64903e-12	11.0368	2.53831e-28	9.39173e-27	2.35722e-11	3.52463e-11			1943	1954.88	144	FALSE		1	1	1	IRR	IRR: 1.000 (95% CI: 1.000 to 1.000)
publication_count	International.migrant.stock..total	negative_binomial	7.53726e-08	6.3118e-09	11.9415	7.18837e-33	5.31939e-31	6.1892e-08	8.96065e-08			1931.14	1943.02	144	FALSE		1	1	1	IRR	IRR: 1.000 (95% CI: 1.000 to 1.000)
publication_count	Population.in.year	negative_binomial	1.10481e-10	1.72347e-10	0.641038	0.521498	0.593705	-2.47792e-10	4.83933e-10			2127.22	2139.26	150	FALSE		1	1	1	IRR	IRR: 1.000 (95% CI: 1.000 to 1.000)
publication_count	Population.ages.65.	negative_binomial	8.13698e-09	2.15913e-09	3.76864	0.000164143	0.000467175	2.91785e-09	1.35908e-08			2118.26	2130.31	150	FALSE		1	1	1	IRR	IRR: 1.000 (95% CI: 1.000 to 1.000)
publication_count	Sex.ratio	negative_binomial	0.0508218	0.0308586	1.64692	0.0995738	0.15457	-0.00966	0.111304	0.970184	0.275323	1699.83	1714.88	150	TRUE		1.05214	0.990387	1.11773	IRR	IRR: 1.052 (95% CI: 0.990 to 1.118)
publication_count	Sex.gap.in.life.expectancy	negative_binomial	0.105114	0.0357833	2.93753	0.00330842	0.00699494	0.0349804	0.175248	0.968761	0.302872	1694.11	1709.17	150	TRUE		1.11084	1.0356	1.19154	IRR	IRR: 1.111 (95% CI: 1.036 to 1.192)
publication_count	Lifespan.Inequality.in.wome	negative_binomial	-2.67252	0.862823	-3.09741	0.00195218	0.00466005	-4.36362	-0.981416	0.967703	0.329919	1693.31	1708.36	150	TRUE		0.0690781	0.0127322	0.37478	IRR	IRR: 0.069 (95% CI: 0.013 to 0.375)
publication_count	Lifespan.Inequality.in.man	negative_binomial	-2.03564	1.13007	-1.80134	0.0716489	0.117823	-4.25053	0.179253	0.969641	0.26648	1699.3	1714.35	150	TRUE		0.130597	0.0142567	1.19632	IRR	IRR: 0.131 (95% CI: 0.014 to 1.196)
publication_count	Gini.Coefficient	negative_binomial	0.528169	0.671573	0.786466	0.431595	0.515129	-0.78809	1.84443	0.970737	0.252252	1701.9	1716.96	150	TRUE		1.69583	0.454712	6.32449	IRR	IRR: 1.696 (95% CI: 0.455 to 6.324)
publication_count	Multidimensional.Poverty.Index	negative_binomial	-0.2519	0.905561	-0.27817	0.780882	0.802573	-2.02677	1.52297	0.968866	0.265232	1680.86	1695.85	148	TRUE		0.777323	0.131761	4.58581	IRR	IRR: 0.777 (95% CI: 0.132 to 4.586)
publication_count	Number.of.people.living.in.extreme.poverty	negative_binomial	-9.58156e-10	6.49429e-10	-1.47538	0.14011	0.195626	-2.12164e-09	2.84966e-10			2125.27	2137.31	150	FALSE		1	1	1	IRR	IRR: 1.000 (95% CI: 1.000 to 1.000)
publication_count	GDP.per.capita	negative_binomial	0.00049783	0.000957811	0.519758	0.603232	0.637702	-0.00137944	0.00237511	0.970144	0.254345	1702.25	1717.3	150	TRUE		1.0005	0.998622	1.00238	IRR	IRR: 1.000 (95% CI: 0.999 to 1.002)
publication_count	Share.of.population.with.no.formal.education	negative_binomial	-1.08015	0.462157	-2.3372	0.019429	0.0388579	-1.98596	-0.174341	0.968136	0.302612	1697.18	1712.23	150	TRUE		0.339544	0.137249	0.840011	IRR	IRR: 0.340 (95% CI: 0.137 to 0.840)
publication_count	Average.years.of.schooling	negative_binomial	0.0210098	0.029754	0.706118	0.480115	0.563945	-0.0373069	0.0793266	0.968631	0.270447	1702.02	1717.07	150	TRUE		1.02123	0.96338	1.08256	IRR	IRR: 1.021 (95% CI: 0.963 to 1.083)
publication_count	Elderly.Literacy.Rate	negative_binomial	0.421216	0.128718	3.2724	0.00106638	0.00272111	0.168934	0.673498	0.972024	0.265621	1692.17	1707.22	150	TRUE		1.52381	1.18404	1.96109	IRR	IRR: 1.524 (95% CI: 1.184 to 1.961)
publication_count	Youth.Literacy.Rate	negative_binomial	0.779556	0.257703	3.02502	0.00248619	0.00557509	0.274468	1.28465	0.97862	0.228832	1693.88	1708.93	150	TRUE		2.1805	1.31583	3.61339	IRR	IRR: 2.181 (95% CI: 1.316 to 3.613)
publication_count	Human.Development.Index	negative_binomial	1.90055	0.830713	2.28785	0.0221463	0.0420212	0.272379	3.52872	0.963148	0.417429	1697.51	1712.56	150	TRUE		6.68955	1.31308	34.0802	IRR	IRR: 6.690 (95% CI: 1.313 to 34.080)
publication_count	Income.inequality..Atkinson.index	negative_binomial	-3.25052	1.5605	-2.083	0.0372512	0.0672338	-6.30905	-0.191998	0.984437	0.136605	959.987	972.141	84	TRUE		0.0387539	0.00181977	0.825308	IRR	IRR: 0.039 (95% CI: 0.002 to 0.825)
publication_count	Human.rights.index	negative_binomial	-0.54107	0.351789	-1.53805	0.124036	0.179974	-1.23056	0.148424	0.974837	0.230069	1700.19	1715.24	150	TRUE		0.582125	0.292128	1.16001	IRR	IRR: 0.582 (95% CI: 0.292 to 1.160)
publication_count	Private.civil.liberties.index	negative_binomial	-0.773861	0.376793	-2.05381	0.0399941	0.0704658	-1.51236	-0.0353605	0.975948	0.230535	1698.39	1713.44	150	TRUE		0.461229	0.220389	0.965257	IRR	IRR: 0.461 (95% CI: 0.220 to 0.965)
publication_count	LGBT..legal.equality.index	negative_binomial	-0.00484256	0.00780096	-0.620765	0.534754	0.599573	-0.0201322	0.010447	0.977252	0.214315	1702.15	1717.21	150	TRUE		0.995169	0.980069	1.0105	IRR	IRR: 0.995 (95% CI: 0.980 to 1.011)
publication_count	Percentage.of.territory.effectively.controlled.by.government	negative_binomial	-3.0013	0.846551	-3.54533	0.000392117	0.00107469	-4.66051	-1.3421	0.977688	0.225215	1690.54	1705.59	150	TRUE		0.0497221	0.0094616	0.261298	IRR	IRR: 0.050 (95% CI: 0.009 to 0.261)
publication_count	Rigorous.and.impartial.public.administration.index	negative_binomial	0.0963525	0.07207	1.33693	0.181246	0.239503	-0.0449021	0.237607	0.966355	0.307364	1700.74	1715.79	150	TRUE		1.10115	0.956091	1.26821	IRR	IRR: 1.101 (95% CI: 0.956 to 1.268)
publication_count	State.capacity.index	negative_binomial	0.141423	0.154409	0.915898	0.35972	0.443655	-0.161213	0.444059	0.966095	0.30067	1701.67	1716.73	150	TRUE		1.15191	0.851111	1.55902	IRR	IRR: 1.152 (95% CI: 0.851 to 1.559)
publication_count	Functioning.government.index	negative_binomial	0.110651	0.0376293	2.94055	0.00327633	0.00699494	0.0368987	0.184403	0.964621	0.367683	1694.06	1709.11	150	TRUE		1.117	1.03759	1.2025	IRR	IRR: 1.117 (95% CI: 1.038 to 1.203)
publication_count	Political.corruption.index	negative_binomial	-0.692987	0.445618	-1.55511	0.119919	0.17748	-1.56638	0.180409	0.96431	0.341468	1700.12	1715.17	150	TRUE		0.50008	0.208799	1.19771	IRR	IRR: 0.500 (95% CI: 0.209 to 1.198)
publication_count	Corruption.Perception.Index	negative_binomial	-0.0145997	0.00608396	-2.3997	0.0164087	0.033729	-0.026524	-0.00267531	0.979762	0.218099	1696.95	1712.01	150	TRUE		0.985506	0.973825	0.997328	IRR	IRR: 0.986 (95% CI: 0.974 to 0.997)
publication_count	higher.education.institutions.offering.disciplines.related.to.research.for.health.in.2023.by.region	negative_binomial	0.485858	0.0938549	5.17669	2.25859e-07	9.8315e-07	0.301905	0.66981	0.970522	0.840832	1692.32	1707.38	150	TRUE		1.62557	1.35243	1.95387	IRR	IRR: 1.626 (95% CI: 1.352 to 1.954)
publication_count	higher.education.institutions.offering.disciplines.related.to.research.for.health.in.2023.by.income	negative_binomial	0.00130276	0.00089049	1.46297	0.143474	0.196613	-0.000442564	0.00304809	0.974708	0.228444	1700.4	1715.45	150	TRUE		1.0013	0.999558	1.00305	IRR	IRR: 1.001 (95% CI: 1.000 to 1.003)
publication_count	Distribution.of.R.D.funding.flows.for.neglected.diseases.by.country	negative_binomial	2.80018e-05	4.82312e-05	0.580575	0.561527	0.620194	-6.65296e-05	0.000122533	0.966471	0.304355	1702.16	1717.21	150	TRUE		1.00003	0.999933	1.00012	IRR	IRR: 1.000 (95% CI: 1.000 to 1.000)
